# Supplementary material for: Construction and Validation of an Immune Infiltration-Related Gene Signature for the Prediction of Prognosis and Therapeutic Response in Breast Cancer
Source: Front Immunol. 2021 Apr 27;12:666137. doi: 10.3389/fimmu.2021.666137 (PMC8110914; doi:10.3389/fimmu.2021.666137)
Supplement: Supplementary file 8 [file DataSheet_2.csv]

The coefficients of each normalized expression level of immune-related genes
Genes	Coefficients
MS4A1	0.971732742
LGALS2	0.948333299
FAM159A	0.834946751
AMPD1	0.937510149
GBP2	0.948516756
BCL2L14	0.916862278
CCR9	0.908653291
TAPBPL	0.876460237
FAM92B	0.960442428
STAR	0.932500637
CCL1	0.889041073
SYTL3	1.45545604
TDGF1	0.930788171
KLRC3	0.92928743
SPINK2	0.940219792
