# Supplementary material for: Construction and Validation of an Immune Infiltration-Related Gene Signature for the Prediction of Prognosis and Therapeutic Response in Breast Cancer
Source: Front Immunol. 2021 Apr 27;12:666137. doi: 10.3389/fimmu.2021.666137 (PMC8110914; doi:10.3389/fimmu.2021.666137)
Supplement: Supplementary file 9 [file DataSheet_3.csv]

The correlation analysis between IRS and RPPA
gene	mRNAs	cor	p.value
riskScore	TumorPurity	0.445387263	7.60E-36
riskScore	ProliferationScore	0.109129657	0.002540241
riskScore	Apoptosis score	-0.197658067	1.25E-06
riskScore	Cell cycle score	0.05719812	0.164563201
riskScore	DNA damage response score	0.016863365	0.682198227
riskScore	EMT score	-0.261697543	1.00E-10
riskScore	Hormone_a score	0.160937152	8.38E-05
riskScore	Hormone_b score	0.114839605	0.005149607
riskScore	PI3K/Akt score	0.022495143	0.584899069
riskScore	Ras/MAPK score	-0.020801538	0.613482832
riskScore	RTK score	0.08910626	0.030175411
riskScore	TSC/mTOR score	0.058555905	0.154754544
