# Supplementary material for: Construction and Validation of an Immune Infiltration-Related Gene Signature for the Prediction of Prognosis and Therapeutic Response in Breast Cancer
Source: Front Immunol. 2021 Apr 27;12:666137. doi: 10.3389/fimmu.2021.666137 (PMC8110914; doi:10.3389/fimmu.2021.666137)
Supplement: Supplementary file 10 [file DataSheet_4.csv]

The correlation analysis between IRS and immune checkpoint genes
mRNAs	cor	p.value
riskScore	1	0
ADORA2A	-0.024495363	0.438386148
BTLA	-0.432284932	6.29E-47
BTNL2	-0.139791564	8.85E-06
CD160	-0.17404661	2.90E-08
CD200	-0.318924796	3.79E-25
CD200R1	-0.494625136	5.22E-63
CD244	-0.460517552	8.45E-54
CD27	-0.545839608	5.94E-79
CD274	-0.318957015	3.74E-25
CD276	0.045082916	0.153658063
CD28	-0.460754949	7.35E-54
CD40	-0.444731822	7.06E-50
CD40LG	-0.510128067	1.50E-67
CD44	0.025407669	0.421517288
CD48	-0.562441753	9.72E-85
CD70	-0.226939737	3.51E-13
CD80	-0.285148913	3.22E-20
CD86	-0.434912128	1.54E-47
CTLA4	-0.486544646	9.88E-61
HAVCR2	-0.370714421	4.96E-34
HHLA2	-0.186148921	2.85E-09
ICOS	-0.465418642	4.64E-55
ICOSLG	0.010724423	0.734436028
IDO1	-0.164150887	1.72E-07
IDO2	-0.156665007	6.16E-07
KIR3DL1	-0.260458698	5.13E-17
LAG3	-0.273262142	1.23E-18
LAIR1	-0.448634018	7.92E-51
LGALS9	-0.340226572	1.34E-28
NRP1	-0.166895185	1.06E-07
PDCD1	-0.474225764	2.24E-57
PDCD1LG2	-0.394626203	1.02E-38
TIGIT	-0.509493701	2.32E-67
TMIGD2	-0.464874258	6.43E-55
TNFRSF14	-0.33744054	3.92E-28
TNFRSF18	-0.020315976	0.520435311
TNFRSF25	-0.295145761	1.31E-21
TNFRSF4	-0.368932509	1.07E-33
TNFRSF8	-0.391772603	3.87E-38
TNFRSF9	-0.43856771	2.11E-48
TNFSF14	-0.467991201	9.94E-56
TNFSF15	-0.039232342	0.214449251
TNFSF18	-0.194418178	5.34E-10
TNFSF4	-0.074646772	0.018057948
TNFSF9	-0.092525851	0.003357586
VSIR	-0.521322325	5.58E-71
VTCN1	-0.013007176	0.680747527
