# Supplementary material for: Construction and Validation of an Immune Infiltration-Related Gene Signature for the Prediction of Prognosis and Therapeutic Response in Breast Cancer
Source: Front Immunol. 2021 Apr 27;12:666137. doi: 10.3389/fimmu.2021.666137 (PMC8110914; doi:10.3389/fimmu.2021.666137)
Supplement: Supplementary file 11 [file DataSheet_5.csv]

The correlation analysis between IRS and the 6 immune infiltration cell scores from TIMER
IRS	TIMER	cor	p.value
riskScore	B_cell	-0.438830946	2.53E-48
riskScore	CD4_Tcell	-0.551724165	9.93E-81
riskScore	CD8_Tcell	-0.476785791	6.81E-58
riskScore	Dendritic	-0.590948884	3.41E-95
riskScore	Timer_Macrophage	-0.153444073	1.09E-06
riskScore	Timer_Neutrophil	-0.534244983	7.01E-75
