# Supplementary material for: Construction and Validation of an Immune Infiltration-Related Gene Signature for the Prediction of Prognosis and Therapeutic Response in Breast Cancer
Source: Front Immunol. 2021 Apr 27;12:666137. doi: 10.3389/fimmu.2021.666137 (PMC8110914; doi:10.3389/fimmu.2021.666137)
Supplement: Supplementary file 12 [file DataSheet_6.csv]

The correlation analysis between IRS and the 28 immune infiltration cell scores from TCIA
IRS	TCIA	cor	p.value
riskScore	Activated B cell	-0.679214816	1.24E-136
riskScore	Activated CD4 T cell	-0.456478033	8.92E-53
riskScore	Activated CD8 T cell	-0.619918747	1.54E-107
riskScore	Activated dendritic cell	-0.530724373	5.84E-74
riskScore	CD56bright natural killer cell	-0.387148747	3.27E-37
riskScore	CD56dim natural killer cell	-0.050840252	0.107582979
riskScore	Central memory CD4 T cell	-0.532868774	1.18E-74
riskScore	Central memory CD8 T cell	-0.191632526	9.46E-10
riskScore	Effector memeory CD4 T cell	-0.432041484	7.17E-47
riskScore	Effector memeory CD8 T cell	-0.63979791	1.41E-116
riskScore	Eosinophil	-0.449248442	5.59E-51
riskScore	Gamma delta T cell	-0.346297676	1.24E-29
riskScore	Immature B cell	-0.639523846	1.90E-116
riskScore	Immature dendritic cell	-0.245550209	3.07E-15
riskScore	Macrophage	-0.546546632	3.42E-79
riskScore	Mast cell	-0.460063846	1.10E-53
riskScore	MDSC	-0.561924452	1.49E-84
riskScore	Memory B cell	-0.30462536	5.56E-23
riskScore	Monocyte	-0.400851273	5.27E-40
riskScore	Natural killer cell	-0.547898708	1.18E-79
riskScore	Natural killer T cell	-0.593553828	1.65E-96
riskScore	Neutrophil	-0.180954246	7.86E-09
riskScore	Plasmacytoid dendritic cell	-0.433811876	2.78E-47
riskScore	Regulatory T cell	-0.45877675	2.34E-53
riskScore	T follicular helper cell	-0.561897366	1.52E-84
riskScore	Type 1 T helper cell	-0.650175145	1.44E-121
riskScore	Type 17 T helper cell	-0.247460312	1.85E-15
riskScore	Type 2 T helper cell	-0.305195071	4.58E-23
