# Supplementary material for: Construction and Validation of an Immune Infiltration-Related Gene Signature for the Prediction of Prognosis and Therapeutic Response in Breast Cancer
Source: Front Immunol. 2021 Apr 27;12:666137. doi: 10.3389/fimmu.2021.666137 (PMC8110914; doi:10.3389/fimmu.2021.666137)
Supplement: Supplementary file 13 [file DataSheet_7.csv]

The scores of CMap analysis
	Score	Type	ID	Name	Description
2	99.93	cp	BRD-K14329163	BAY-K8644	Calcium channel activator
10	98.77	cp	BRD-A68631409	evodiamine	ATPase inhibitor
12	98.69	cp	BRD-K07507905	BRL-37344	Adrenergic receptor agonist
13	98.57	cp	BRD-K56450366	NSC-94258	Antineoplastic
20	97.39	cp	BRD-K80527266	triacsin-c	Adrenergic receptor antagonist
21	97.24	cp	BRD-K64451768	GANT-58	GLI antagonist
26	96.49	cp	BRD-K90382497	GW-843682X	PLK inhibitor
27	96.41	cp	BRD-K54256913	MK-1775	WEE1 kinase inhibitor
28	96.23	cp	BRD-K81376179	TCS-359	FLT3 inhibitor
29	96.12	cp	BRD-K64785675	TG100-115	-666
30	96.1	cp	BRD-K14696368	9-methyl-5H-6-thia-4,5-diaza-chrysene-6,6-dioxide	NFkB pathway inhibitor
33	95.84	cp	BRD-K91696562	orantinib	FGFR inhibitor
38	95.56	cp	BRD-K20152659	gamma-homolinolenic-acid	Cholesterol inhibitor
39	95.4	cp	BRD-K15402119	huperzine-a	Acetylcholinesterase inhibitor
41	94.77	cp	BRD-U94846492	quinine	Hemozoin biocrystallization inhibitor
46	94.1	cp	BRD-K33396764	alpha-linolenic-acid	Omega 3 fatty acid stimulant
49	93.61	cp	BRD-A32161980	carbetocin	Oxytocin receptor agonist
50	93.38	cp	BRD-K22009844	phenprobamate	Muscle relaxant
57	92.6	cp	BRD-K68174511	torin-2	MTOR inhibitor
62	92.07	cp	BRD-K16554956	PTB1	AMPK activator
63	92.05	cp	BRD-A58955223	sulforaphane	Antineoplastic
66	91.34	cp	BRD-K08703257	3-amino-benzamide	PARP inhibitor
69	90.95	cp	BRD-K89687904	PKCbeta-inhibitor	PKC inhibitor
70	90.87	cp	BRD-K55420858	mirin	MRE11A exonuclease inhibitor
71	90.74	cp	BRD-K72034655	peucedanin	Apoptosis stimulant
72	90.69	cp	BRD-K61737877	VEGF-receptor-2-kinase-inhibitor-IV	VEGFR inhibitor
75	90.41	cp	BRD-K83963101	MLN-8054	Aurora kinase inhibitor
76	90.36	cp	BRD-K40892394	AR-C133057XX	Nitric oxide synthase inhibitor
96	88.64	cp	BRD-K63915849	AS-604850	PI3K inhibitor
98	88.53	cp	BRD-K18895904	olanzapine	Dopamine receptor antagonist
100	88.26	cp	BRD-K50720187	flupirtine	Glutamate receptor antagonist
104	88.01	cp	BRD-A80383043	BRD-A80383043	Glutamate receptor agonist
107	87.79	cp	BRD-K86465814	HO-013	PPAR receptor agonist
112	87.32	cp	BRD-K53561341	KIN001-220	Aurora kinase inhibitor
114	87.18	cp	BRD-K19416115	sitagliptin	Dipeptidyl peptidase inhibitor
116	87.05	cp	BRD-K93176058	AC-55649	Retinoid receptor agonist
117	87.02	cp	BRD-K36324071	NF-449	Purinergic receptor antagonist
119	86.9	cp	BRD-K13800121	parecoxib	Cyclooxygenase inhibitor
122	86.69	cp	BRD-K05926469	lenalidomide	Antineoplastic
126	86.07	cp	BRD-A04352665	maraviroc	CC chemokine receptor antagonist
127	85.91	cp	BRD-K32107296	temozolomide	DNA alkylating agent
129	85.69	cp	BRD-K82255054	propofol	GABA receptor agonist
131	85.36	cp	BRD-K36395411	SB-206553	Serotonin receptor antagonist
136	84.67	cp	BRD-K59633790	VU-0420363-1	SARS coronavirus 3C-like protease inhibitor
148	83.37	cp	BRD-K38055836	etamivan	Respiratory stimulant
149	83.18	cp	BRD-K23875128	RHO-kinase-inhibitor-III[rockout]	Rho associated kinase inhibitor
151	83.11	cp	BRD-K59184148	SB-216763	Glycogen synthase kinase inhibitor
154	82.89	cp	BRD-A36267905	buphenine	Adrenergic receptor agonist
155	82.85	cp	BRD-K90733503	cefalexin	Bacterial cell wall synthesis inhibitor
158	82.53	cp	BRD-K35687265	ON-01910	PLK inhibitor
170	81.26	cp	BRD-K51318897	fenbendazole	Tubulin inhibitor
178	80.25	cp	BRD-A02990301	lofexidine	Adrenergic receptor agonist
179	80.25	cp	BRD-K63265447	docetaxel	Tubulin inhibitor
181	80.12	cp	BRD-K86873305	piperacillin	Bacterial cell wall synthesis inhibitor
182	80.04	cp	BRD-K95402279	geranylgeraniol	Farnesyltransferase inhibitor
185	79.9	cp	BRD-K93095519	SJ-172550	MDM inhibitor
188	79.54	cp	BRD-K82746043	navitoclax	BCL inhibitor
189	79.51	cp	BRD-A74771556	nikkomycin	Chitin inhibitor
190	79.2	cp	BRD-K06878038	deferiprone	Chelating agent
192	78.71	cp	BRD-A48809242	IB-MECA	Adenosine receptor agonist
199	77.8	cp	BRD-K63792901	arecaidine	Acetylcholine receptor agonist
202	77.59	cp	BRD-K93258693	GW-9662	PPAR receptor antagonist
206	77.4	cp	BRD-K61314889	IWR-1-ENDO	PARP inhibitor
207	77.23	cp	BRD-K41260949	valproic-acid	HDAC inhibitor
209	77.09	cp	BRD-A36707673	hydroxycholesterol	LXR agonist
210	77.06	cp	BRD-A03359064	ICI-89406	Adrenergic receptor antagonist
211	77	cp	BRD-K19525698	ozagrel	Thromboxane synthase inhibitor
214	76.61	cp	BRD-A84189516	baccatin-III	Paclitaxel precursor
217	76.15	cp	BRD-K70976396	cefoxitin	Bacterial cell wall synthesis inhibitor
220	75.95	cp	BRD-K14550461	doxercalciferol	Vitamin D receptor agonist
224	75.39	cp	BRD-K29582115	ziprasidone	Dopamine receptor antagonist
235	73.6	cp	BRD-A99571536	dubinidine	Anti-epileptic
238	73.35	cp	BRD-K06080977	eicosatetraynoic-acid	Cyclooxygenase inhibitor
240	73.31	cp	BRD-K78637815	LY-320135	Cannabinoid receptor antagonist
243	73.06	cp	BRD-K95992530	Cyclo-[Arg-Gly-Asp-D-Phe-Val]	integrin antagonist
250	72.51	cp	BRD-K17294426	clebopride	Dopamine receptor antagonist
252	72.35	cp	BRD-A35338386	NECA	Adenosine receptor agonist
254	72.15	cp	BRD-A62890442	3-methyl-GABA	GABA aminotransferase activator
257	71.84	cp	BRD-K84639753	safinamide	Dopamine uptake inhibitor
266	71.27	cp	BRD-K01638814	rilmenidine	Adrenergic receptor agonist
269	71.24	cp	BRD-K72264770	QW-BI-011	Histone lysine methyltransferase inhibitor
270	71.2	cp	BRD-A62057054	MDL-11939	Serotonin receptor antagonist
275	70.18	cp	BRD-A83855350	naltrexone	Opioid receptor antagonist
277	69.83	cp	BRD-A59808129	guggulsterone	Cholesterol inhibitor
283	69.31	cp	BRD-A09062839	amylocaine	Local anesthetic
284	69.29	cp	BRD-A92826379	lupanine	Sodium channel blocker
285	69.16	cp	BRD-A41250306	cyclopenthiazide	Thiazide diuretic
294	68.33	cp	BRD-K13571841	pepstatin	Aspartic protease inhibitor
296	68.11	cp	BRD-K38003476	clocortolone	Glucocorticoid receptor agonist
299	67.85	cp	BRD-K61691971	avrainvillamide-analog-1	nucleophosmin inhibitor
304	67.54	cp	BRD-A32836748	leu-enkephalin	Opioid receptor agonist
305	67.46	cp	BRD-K01779529	fluoropyruvate	Pyruvate dehydrogenase kinase inhibitor
306	67.31	cp	BRD-K47717570	NBQX	Glutamate receptor antagonist
307	67.3	cp	BRD-A04756508	norgestimate	Progesterone receptor agonist
309	67.27	cp	BRD-K59331372	SB-366791	TRPV antagonist
310	67.19	cp	BRD-K09859624	methantheline	Acetylcholine receptor antagonist
314	66.84	cp	BRD-A73680854	PT-630	Dipeptidyl peptidase inhibitor
318	66.59	cp	BRD-A66199457	asiaticoside	Antineoplastic
320	66.15	cp	BRD-K99029477	prometon	Photosynthesis inhibitor
323	66.08	cp	BRD-K36740062	GSK-1070916	Aurora kinase inhibitor
329	65.15	cp	BRD-K84085265	CG-930	JNK inhibitor
330	65.1	cp	BRD-K29733039	deforolimus	MTOR inhibitor
340	63.94	cp	BRD-A79314293	cephalosporanic-acid	Bacterial cell wall synthesis inhibitor
348	63.66	cp	BRD-K07996107	harpagoside	Acetylcholinesterase inhibitor
352	63.39	cp	BRD-K41143549	BRD-K41143549	Glutamate receptor antagonist
353	63.37	cp	BRD-K19554809	MK-212	Serotonin receptor agonist
355	63.31	cp	BRD-K98426715	tubacin	HDAC inhibitor
359	62.82	cp	BRD-K48692744	NU-1025	PARP inhibitor
367	62.02	cp	BRD-K13664374	dichloroacetic-acid	Pyruvate dehydrogenase kinase inhibitor
368	61.99	cp	BRD-A74980173	gatifloxacin	Bacterial DNA gyrase inhibitor
374	61.58	cp	BRD-K62965247	tipifarnib-P2	farnesyltransferase inhibitor
379	61.28	cp	BRD-A54029483	IRL-2500	Endothelin receptor antagonist
383	61.04	cp	BRD-K85013741	auraptene	Nitric oxide production inhibitor
385	60.92	cp	BRD-K17349619	HLI-373	MDM inhibitor
391	60.51	cp	BRD-K48427617	U-0124	MEK inhibitor
392	60.44	cp	BRD-A04308630	genipin	Choleretic agent
400	60.12	cp	BRD-K48923948	BMS-641988	Androgen receptor antagonist
405	59.65	cp	BRD-K21520694	sulfacetamide	PABA antagonist
408	59.34	cp	BRD-K50384076	7,4'-dihydroxyflavone	Opioid receptor antagonist
409	59.32	cp	BRD-K28667196	fillalbin	Increases arterial blood pressure
410	59.14	cp	BRD-M30523314	vinorelbine	Tubulin inhibitor
413	59.03	cp	BRD-K59597909	phenothiazine	Dopamine receptor antagonist
415	58.9	cp	BRD-A83431637	resmethrin	Cytochrome P450 inhibitor
416	58.8	cp	BRD-A51393488	noscapine	Bradykinin receptor antagonist
417	58.77	cp	BRD-A18620900	estriol	Estrogen receptor agonist
418	58.76	cp	BRD-K69763916	LY-341495	Glutamate receptor antagonist
419	58.75	cp	BRD-K13819402	desoxypeganine	Acetylcholinesterase inhibitor
421	58.6	cp	BRD-K96670504	lonidamine	Glucokinase inhibitor
422	58.41	cp	BRD-A67438293	treprostinil	Prostacyclin analog
423	58.36	cp	BRD-K14643723	4-(2-Amino-ethyl)-benzenesulfonamide	carbonic anhydrase inhibitor
425	58.34	cp	BRD-K77677632	SB-200646	Serotonin receptor antagonist
426	58.32	cp	BRD-K00184207	GR-206	Aryl hydrocarbon receptor ligand
427	58.3	cp	BRD-A42167015	carteolol	Adrenergic receptor antagonist
429	58.22	cp	BRD-K22631935	neurodazine	Neurogenesis of non-pluripotent C2C12 myoblast inducer
430	58.16	cp	BRD-K79437791	acetyl-farnesyl-cysteine	Inhibitor of methylation of endogenous isoprenylated proteins
431	58.14	cp	BRD-K15262564	mupirocin	Isoleucyl-tRNA synthetase inhibitor
432	58.12	cp	BRD-K93280214	gabazine	GABA receptor antagonist
438	57.88	cp	BRD-K71926323	marbofloxacin	Bacterial DNA gyrase inhibitor
440	57.78	cp	BRD-K91315211	betahistine	Histamine receptor agonist
443	57.52	cp	BRD-K32536677	AGK-2	SIRT inhibitor
444	57.41	cp	BRD-A95513702	androsta-1,4-dien-3,17-dione	Aromatase inhibitor
445	57.03	cp	BRD-K53570330	carbofuran	Cholinesterase inhibitor
451	56.7	cp	BRD-K46317332	proadifen	Nitric oxide synthase inhibitor
453	56.66	cp	BRD-K01902415	pirinixic-acid	PPAR receptor agonist
455	56.54	cp	BRD-A77050075	heraclenol	Vitamin K antagonist
456	56.5	cp	BRD-K13927029	retinol	Retinoid receptor ligand
458	56.21	cp	BRD-K75641298	metoclopramide	Dopamine receptor antagonist
459	56.18	cp	BRD-K35377380	I-OMe-AG-538	IGF-1 inhibitor
460	56.08	cp	BRD-A59215453	lobelanidine	Acetylcholine receptor antagonist
461	56.06	cp	BRD-A65615053	zacopride	Serotonin receptor antagonist
474	54.98	cp	BRD-A38913120	BH3I-1	BCL inhibitor
478	54.84	cp	BRD-A72703248	SKF-96365	Calcium channel blocker
484	54.46	cp	BRD-M07438658	lapatinib	EGFR inhibitor
486	54.23	cp	BRD-K84175871	pseudoephedrine	Adrenergic receptor agonist
491	53.84	cp	BRD-A10715913	sulpiride	Dopamine receptor antagonist
495	53.68	cp	BRD-A09495397	bicuculline	GABA receptor antagonist
498	53.39	cp	BRD-K94830329	ataluren	CFTR channel agonist
502	53.13	cp	BRD-K93325701	damnacanthal	SRC inhibitor
506	52.63	cp	BRD-A80574334	oxalomalic-acid	Isocitrate dehydrogenase inhibitor
512	52.25	cp	BRD-K52512893	SC-19220	Prostanoid receptor antagonist
515	52.03	cp	BRD-A33084410	5'-guanidinonaltrindole	Opioid receptor antagonist
516	51.99	cp	BRD-K23913458	coumarin	Vitamin K antagonist
520	51.82	cp	BRD-K60174629	z-prolyl-prolinal	Prolyl endopeptidase inhibitor
524	51.64	cp	BRD-K49671696	ketanserin	Serotonin receptor antagonist
532	51.02	cp	BRD-K11158509	tyrphostin-B44	EGFR inhibitor
538	50.61	cp	BRD-A18043272	phensuximide	Succinimide antiepileptic
540	50.51	cp	BRD-K74430258	1,2-dichlorobenzene	Hepatotoxicant
547	49.85	cp	BRD-K94176593	TWS-119	Glycogen synthase kinase inhibitor
548	49.82	cp	BRD-K20285085	fostamatinib	SYK inhibitor
556	49.18	cp	BRD-K59753975	vindesine	Tubulin inhibitor
561	48.99	cp	BRD-K08998509	fananserin	Dopamine receptor antagonist
563	48.9	cp	BRD-K67847053	guanabenz	Adrenergic receptor agonist
567	48.56	cp	BRD-K71799949	carbamazepine	Carboxamide antiepileptic
570	48.45	cp	BRD-K24994810	androstenol	GABA receptor modulator
571	48.44	cp	BRD-K28470988	L-690330	Inositol monophosphatase inhibitor
578	48.15	cp	BRD-K92492521	LY-255283	Leukotriene receptor antagonist
582	47.95	cp	BRD-K01192156	tyrphostin-AG-112	Protein tyrosine kinase inhibitor
584	47.82	cp	BRD-K40227168	vinburnine	Adrenergic receptor antagonist
588	47.44	cp	BRD-A77349281	RK-682	Tyrosine phosphatase inhibitor
589	47.4	cp	BRD-A34706053	CGP-12177	Adrenergic receptor agonist
592	47.17	cp	BRD-K49519092	immethridine	Histamine receptor agonist
595	46.74	cp	BRD-K87049188	fusaric-acid	Dopamine beta hydroxylase inhibitor
596	46.63	cp	BRD-K75699339	rizatriptan	Serotonin receptor agonist
598	46.42	cp	BRD-K74236984	UNC-0321	Histone lysine methyltransferase inhibitor
600	46.22	cp	BRD-A49358627	ciprofibrate	PPAR receptor agonist
604	45.96	cp	BRD-K15933101	ropinirole	Dopamine receptor agonist
606	45.6	cp	BRD-A23359898	sibutramine	Serotonin reuptake inhibitor
610	45.14	cp	BRD-K45252063	clofibrate	PPAR receptor agonist
614	45.02	cp	BRD-K31843556	T-0070907	PPAR receptor antagonist
618	44.78	cp	BRD-A44551378	LFM-A12	EGFR inhibitor
622	44.44	cp	BRD-K32828673	chelidonine	Tubulin inhibitor
624	44.34	cp	BRD-A45543382	metrizamide	Radiopaque medium
630	44.2	cp	BRD-K62810658	PD-98059	MEK inhibitor
631	44.13	cp	BRD-K78838262	austricine	Hypolipidemic
636	43.84	cp	BRD-A41112154	oleanolic-acid	G protein-coupled receptor agonist
638	43.79	cp	BRD-K77793136	hydroxyfasudil	Rho associated kinase inhibitor
639	43.74	cp	BRD-A15435692	BMY-14802	Sigma receptor antagonist
641	43.69	cp	BRD-K61341215	vecuronium	Acetylcholine receptor antagonist
642	43.68	cp	BRD-K92731339	perindopril	ACE inhibitor
644	43.54	cp	BRD-K73319509	PF-04217903	c-Met inhibitor
646	43.31	cp	BRD-A36471396	biperiden	Acetylcholine receptor antagonist
647	43.25	cp	BRD-K98521173	desoxycortone	Mineralocorticoid receptor agonist
650	43.1	cp	BRD-A69636825	diltiazem	Calcium channel blocker
651	43.09	cp	BRD-K33193182	methylnorlichexanthone	Aurora kinase inhibitor
652	43.06	cp	BRD-K63195589	tipifarnib	Farnesyltransferase inhibitor
657	42.91	cp	BRD-A41145729	methoprene-acid	Retinoid receptor agonist
665	42.63	cp	BRD-A53576514	orphenadrine	Acetylcholine receptor antagonist
667	42.57	cp	BRD-A37776212	ICI-204448	Opioid receptor agonist
670	42.32	cp	BRD-K19111024	clofibric-acid	PPAR receptor agonist
678	41.85	cp	BRD-K46742498	alosetron	Serotonin receptor antagonist
684	41.53	cp	BRD-K01612348	meropenem	Bacterial cell wall synthesis inhibitor
685	41.5	cp	BRD-K20986251	lithocholic-acid	FXR antagonist
690	41.28	cp	BRD-A25775766	securinine	GABA receptor antagonist
693	41.2	cp	BRD-K63784565	BRD-K63784565	Topoisomerase inhibitor
695	41.08	cp	BRD-K70881766	solanine	Acetylcholinesterase inhibitor
696	41.05	cp	BRD-K10136726	tosyllysyl-chloromethyl-ketone	Chymotrypsin inhibitor
697	41.01	cp	BRD-K09764130	mead-ethanolamide	Cannabinoid receptor agonist
699	40.94	cp	BRD-K23623876	decafluorobutane	Contrast agent
703	40.66	cp	BRD-K14765469	vesamicol	Acetylcholinesterase inhibitor
705	40.43	cp	BRD-K29668683	BD-1063	Sigma receptor antagonist
706	40.4	cp	BRD-K46212057	voriconazole	Cytochrome P450 inhibitor
709	40.09	cp	BRD-K47192521	icosapent	Platelet aggregation inhibitor
710	40.08	cp	BRD-K36258877	AZ-10417808	Caspase inhibitor
712	39.99	cp	BRD-A64092382	mexiletine	Sodium channel blocker
713	39.84	cp	BRD-A28422058	L-689560	Glutamate receptor antagonist
715	39.7	cp	BRD-K99411983	lumicolchicine	Colchicine isomer, non-binder of microtubules
716	39.59	cp	BRD-K19227686	phenolphthalein	Indicator dye
719	39.5	cp	BRD-K83636919	entacapone	Catechol O methyltransferase inhibitor
720	39.5	cp	BRD-K08973992	linoleic-acid	Oxidative stress inducer
724	39.25	cp	BRD-K57926513	tyrphostin-AG-1295	PDGFR receptor inhibitor
726	39.2	cp	BRD-K99696746	fatostatin	SREBP inhibitor
729	39.06	cp	BRD-K82143716	flucytosine	Antifungal
731	38.93	cp	BRD-A98702003	carbenoxolone	11-beta-HSD1 inhibitor
738	38.76	cp	BRD-A43849199	karakoline	Phytotoxin
739	38.63	cp	BRD-K62206109	VUF-5681	Histamine receptor antagonist
741	38.5	cp	BRD-K30990140	FR-122047	Cyclooxygenase inhibitor
742	38.39	cp	BRD-K78633253	EXO-1	ARF inhibitor
743	38.29	cp	BRD-K98769987	flumazenil	Benzodiazepine receptor antagonist
744	38.17	cp	BRD-K97330509	SRC-kinase-inhibitor-II	SRC inhibitor
745	38.15	cp	BRD-K48935217	epothilone	Microtubule inhibitor
747	38.07	cp	BRD-K97354755	SU-6656	SRC inhibitor
750	37.95	cp	BRD-A09925278	etilefrine	Adrenergic receptor agonist
752	37.84	cp	BRD-A29437505	RWJ-21757	TLR agonist
754	37.71	cp	BRD-A55815733	phylloquinone	Vitamin K
757	37.57	cp	BRD-K71512533	SNS-314	Aurora kinase inhibitor
762	37.42	cp	BRD-A62071884	siguazodan	Phosphodiesterase inhibitor
764	37.4	cp	BRD-K15164005	apoptosis-activator-II	Carboxylesterase inhibitor
767	37.37	cp	BRD-K35498378	alrestatin	Aldose reductase inhibitor
771	37.25	cp	BRD-K02581333	protein-tyrosine-phosphatase-inhibitor-IV	Tyrosine phosphatase inhibitor
773	37.2	cp	BRD-K32610195	androstenedione	Cytochrome P450 inhibitor
774	37.04	cp	BRD-K11717138	benzbromarone	Chloride channel blocker
776	37.01	cp	BRD-K43236057	piceid	ICAM1 inhibitor
778	36.79	cp	BRD-K48722833	iloperidone	Dopamine receptor antagonist
782	36.41	cp	BRD-A47706533	L-BSO	Glutathione transferase inhibitor
783	36.23	cp	BRD-K55930204	phenytoin	Hydantoin antiepileptic
784	36.17	cp	BRD-K80725821	RS-16566	Serotonin receptor antagonist
785	36.11	cp	BRD-A92537424	danazol	Estrogen receptor antagonist
789	36.02	cp	BRD-A15493168	tetracycline	Bacterial 30S ribosomal subunit inhibitor
791	35.91	cp	BRD-K40619305	larixinic-acid	Compound that interacts with metal centers
793	35.75	cp	BRD-K92984783	melperone	Serotonin receptor antagonist
795	35.64	cp	BRD-K05673000	dicloxacillin	Bacterial cell wall synthesis inhibitor
796	35.47	cp	BRD-A65440446	cimaterol	Adrenergic receptor agonist
799	35.2	cp	BRD-K08806317	timolol	Adrenergic receptor antagonist
800	34.99	cp	BRD-K84141129	VU-0400193-3	Glutamate receptor modulator
801	34.96	cp	BRD-A24514565	warfarin	Vitamin K antagonist
802	34.76	cp	BRD-K53123955	niridazole	Phosphofructokinase inhibitor
805	34.64	cp	BRD-A56675431	altizide	Thiazide diuretic
813	34.3	cp	BRD-K60511616	pravastatin	HMGCR inhibitor
815	34.19	cp	BRD-A56245458	reichstein	Androgen receptor antagonist
817	34.03	cp	BRD-K76872913	benzanthrone	Aromatic hydrocarbon derivative
818	33.9	cp	BRD-K78280988	anandamide	Cannabinoid receptor agonist
820	33.79	cp	BRD-K96527333	dehydroisoandosterone	GABA receptor modulator
823	33.67	cp	BRD-A80928489	1-monopalmitin	P-glycoprotein inhibitor
826	33.59	cp	BRD-A74667430	etodolac	Cyclooxygenase inhibitor
830	33.25	cp	BRD-A01145011	zebularine	DNA methyltransferase inhibitor
832	33.21	cp	BRD-K19796430	erismodegib	Smoothened receptor antagonist
835	33.12	cp	BRD-A42423104	benproperine	Antitussive
838	32.93	cp	BRD-A36217750	sulfinpyrazone	Uricosuric blocker
839	32.87	cp	BRD-A62035778	scopolamine	Acetylcholine receptor antagonist
840	32.86	cp	BRD-A71157293	fursultiamine	Vitamin B
841	32.85	cp	BRD-K41170226	deoxycholic-acid	G protein-coupled receptor agonist
843	32.82	cp	BRD-K95609758	BMS-191011	Potassium channel activator
844	32.8	cp	BRD-K61217870	n-(3-acetamidophenyl)-3-chlorobenzamide	Glutamate receptor antagonist
855	32.2	cp	BRD-K29359156	ebselen	H+/K+-ATPase inhibitor
863	31.75	cp	BRD-K04010869	prostaglandin-a1	HSP inducer
866	31.5	cp	BRD-K33483813	actarit	Interleukin receptor agonist
869	31.25	cp	BRD-A62182663	YK-4279	Apoptosis stimulant
874	31.14	cp	BRD-K05395900	nicotine	Acetylcholine receptor agonist
877	30.87	cp	BRD-U88459701	atorvastatin	HMGCR inhibitor
878	30.86	cp	BRD-K40213712	SAL-1	Adenosine receptor antagonist
881	30.8	cp	BRD-K61250553	loperamide	Opioid receptor agonist
882	30.7	cp	BRD-K38449220	seneciphylline	Cytochrome P450 inhibitor
885	30.45	cp	BRD-K79131256	albendazole	Anthelmintic
886	30.41	cp	BRD-K68191783	ALW-II-38-3	Ephrin inhibitor
888	30.33	cp	BRD-K33453211	levocabastine	Histamine receptor antagonist
890	30.27	cp	BRD-K73589491	nizatidine	Histamine receptor antagonist
891	30.25	cp	BRD-K56064827	EI-273	PKC inhibitor
895	30.1	cp	BRD-K47659338	EMD-386088	Serotonin receptor agonist
896	30.08	cp	BRD-K08924299	palonosetron	Serotonin receptor antagonist
897	30.03	cp	BRD-K49519144	LY-2140023	Glutamate receptor agonist
900	29.83	cp	BRD-A74907996	equol	Estrogen receptor agonist
901	29.78	cp	BRD-A76279427	myriocin	Serine palmitoyltransferase inhibitor
902	29.69	cp	BRD-K41160163	fenobam	Glutamate receptor antagonist
906	29.46	cp	BRD-K82731415	olomoucine	CDK inhibitor
908	29.43	cp	BRD-A69917777	aminopentamide	Acetylcholine receptor antagonist
909	29.4	cp	BRD-K44084986	Y-27632	Rho associated kinase inhibitor
912	29.29	cp	BRD-A49172652	lansoprazole	ATPase inhibitor
918	28.89	cp	BRD-A85587465	bemesetron	Serotonin receptor antagonist
919	28.85	cp	BRD-K67831364	ZM-323881	VEGFR inhibitor
920	28.73	cp	BRD-K29178788	dictamnine	Furoquinoline alkaloid
922	28.67	cp	BRD-K10176267	L-701252	Glutamate receptor antagonist
923	28.65	cp	BRD-K40742111	baeomycesic-acid	Lipoxygenase inhibitor
926	28.51	cp	BRD-K62609077	scoulerine	Adrenergic receptor antagonist
928	28.44	cp	BRD-K65331431	retinyl	vitamin analog
930	28.29	cp	BRD-K39733634	L-161982	Prostanoid receptor antagonist
931	28.18	cp	BRD-A22143024	estropipate	Estrogen receptor agonist
932	28.06	cp	BRD-K18316707	O-1918	Cannabinoid receptor antagonist
935	27.93	cp	BRD-K92758126	gibberellic-acid	NFkB pathway inhibitor
937	27.81	cp	BRD-A44133049	azasetron	Serotonin receptor antagonist
942	27.61	cp	BRD-K32830106	guanfacine	Adrenergic receptor agonist
944	27.54	cp	BRD-K18194590	mephentermine	Adrenergic receptor agonist
945	27.48	cp	BRD-K19360254	ergocornine	Dopamine receptor agonist
952	27.32	cp	BRD-K52459643	prostaglandin-e1	Prostanoid receptor agonist
953	27.25	cp	BRD-K29673530	hypericin	Tyrosine kinase inhibitor
954	27.22	cp	BRD-A04668240	CGP-52432	GABA receptor antagonist
955	27.18	cp	BRD-K28761384	zuclopenthixol	Dopamine receptor antagonist
956	27.16	cp	BRD-K37130656	rivaroxaban	Coagulation inhibitor
957	27.04	cp	BRD-K40578143	GR-79236	Adenosine receptor agonist
958	27.03	cp	BRD-A89672324	CGP-55845	GABA receptor antagonist
960	26.93	cp	BRD-A00267231	hemado	Adenosine receptor agonist
964	26.8	cp	BRD-A91555231	norepinephrine	Adrenergic receptor agonist
965	26.76	cp	BRD-K84566043	fenpiverinium	Acetylcholine receptor antagonist
966	26.68	cp	BRD-K77625572	etomoxir	Carnitine palmitoyltransferase inhibitor
967	26.68	cp	BRD-A18202423	CPCCOEt	Glutamate receptor antagonist
969	26.62	cp	BRD-K32311154	nifekalant	Potassium channel blocker
971	26.57	cp	BRD-K46068882	eugenitol	Bacterial quorum sensing inhibitor
972	26.51	cp	BRD-A29731977	17-hydroxyprogesterone-caproate	progesterone receptor agonist
973	26.5	cp	BRD-K67680372	CI-966	GAT inhibitor
974	26.41	cp	BRD-K81709173	halcinonide	Glucocorticoid receptor agonist
982	26.08	cp	BRD-K82846253	repaglinide	Insulin secretagogue
985	25.95	cp	BRD-K25905511	buddleoflavonoloside	Acetylcholinesterase inhibitor
986	25.87	cp	BRD-A53131506	epitestosterone	Inactive testosterone analog
988	25.85	cp	BRD-K68103045	CGS-20625	Benzodiazepine receptor agonist
989	25.82	cp	BRD-K22031190	diflunisal	Prostanoid receptor antagonist
1004	25.28	cp	BRD-K74765201	tomelukast	Leukotriene receptor antagonist
1005	25.2	cp	BRD-K61951118	FG-7142	GABA benzodiazepine site receptor inverse agonist
1009	24.98	cp	BRD-K88849294	lobaric-acid	Tyrosine phosphatase inhibitor
1012	24.89	cp	BRD-K49456190	prima-1-met	thioredoxin inhibitor
1017	24.78	cp	BRD-K68332390	ponalrestat	Aldose reductase inhibitor
1018	24.76	cp	BRD-K02275692	cefotiam	Bacterial cell wall synthesis inhibitor
1019	24.73	cp	BRD-K17743697	KB-R7943	Sodium/calcium exchange inhibitor
1020	24.7	cp	BRD-K67261995	adipiodone	Contrast agent
1022	24.62	cp	BRD-K85242180	beta-CCP	Indoleamine 2,3-dioxygenase inhibitor
1023	24.62	cp	BRD-K55191674	benzylpenicillin	Penicillin binding protein inhibitor
1024	24.61	cp	BRD-K55424922	anpirtoline	Serotonin receptor agonist
1033	24.17	cp	BRD-K31491153	1-phenylbiguanide	Serotonin receptor agonist
1034	24.12	cp	BRD-K54790157	trioxsalen	DNA synthesis inhibitor
1036	24.01	cp	BRD-K83637872	SANT-1	Smoothened receptor antagonist
1038	24	cp	BRD-K70281171	U-99194	Dopamine receptor antagonist
1041	23.93	cp	BRD-A22769835	homochlorcyclizine	Antihistamine
1045	23.74	cp	BRD-A27143604	DPN	Estrogen receptor agonist
1047	23.64	cp	BRD-K44876623	zolpidem	Benzodiazepine receptor agonist
1052	23.51	cp	BRD-A20968261	WAY-213613	Glutamate inhibitor
1053	23.51	cp	BRD-K51751936	alfadolone	GABA receptor agonist
1055	23.45	cp	BRD-K61097567	SB-218795	Tachykinin antagonist
1056	23.41	cp	BRD-K08109516	L-701324	Glutamate receptor antagonist
1062	23.28	cp	BRD-K63516691	T-0156	Phosphodiesterase inhibitor
1067	23.05	cp	BRD-A06390036	hydroquinidine	Antiarrhythmic
1070	22.9	cp	BRD-K56614220	clofazimine	GK0582 inhibitor
1071	22.89	cp	BRD-K93645900	tadalafil	Phosphodiesterase inhibitor
1073	22.74	cp	BRD-K68867920	quetiapine	Dopamine receptor antagonist
1076	22.52	cp	BRD-A68039575	liquiritigenin	Aromatase inhibitor
1077	22.49	cp	BRD-K37846922	3,3'-diindolylmethane	CHK inhibitor
1079	22.39	cp	BRD-K14807180	SB-221284	Serotonin receptor antagonist
1080	22.38	cp	BRD-K43880410	pregnenolone	glutamate receptor modulator
1081	22.38	cp	BRD-K27710560	splitomycin	SIRT inhibitor
1084	22.2	cp	BRD-A97104540	fenoterol	Adrenergic receptor agonist
1086	22.1	cp	BRD-K43764301	dexketoprofen	Cyclooxygenase inhibitor
1091	22.03	cp	BRD-K69556541	ryanodine	Calcium channel blocker
1092	22.02	cp	BRD-A29426959	carbinoxamine	Histamine receptor antagonist
1096	21.82	cp	BRD-A34255068	rolipram	Phosphodiesterase inhibitor
1097	21.81	cp	BRD-K38323065	phenacetin	Cyclooxygenase inhibitor
1102	21.7	cp	BRD-A88282067	delcorine	Antiarrhythmic
1103	21.69	cp	BRD-A22707317	SB-205384	GABA receptor modulator
1105	21.6	cp	BRD-K67080878	milrinone	Phosphodiesterase inhibitor
1106	21.53	cp	BRD-K26657438	imiquimod	TLR agonist
1110	21.39	cp	BRD-A22256192	terazosin	Adrenergic receptor antagonist
1111	21.39	cp	BRD-K74112339	acetohydroxamic-acid	Urease inhibitor
1114	21.34	cp	BRD-K17823458	danoprevir	HCV inhibitor
1116	21.27	cp	BRD-A52650764	ingenol	PKC activator
1117	21.26	cp	BRD-K96720755	relcovaptan	Vasopressin receptor antagonist
1118	21.2	cp	BRD-K02965346	SU-11274	Hepatocyte growth factor receptor inhibitor
1119	21.15	cp	BRD-A50684349	fenoldopam	Dopamine receptor agonist
1121	21.12	cp	BRD-K04877770	FTase-inhibitor-B581	Farnesyltransferase inhibitor
1122	21.1	cp	BRD-K12516989	zaprinast	Phosphodiesterase inhibitor
1123	21.1	cp	BRD-K33211335	dextromethorphan	Glutamate receptor antagonist
1124	21.08	cp	BRD-K81916719	triclabendazole	Microtubule inhibitor
1126	20.91	cp	BRD-K42098891	protriptyline	Tricyclic antidepressant
1127	20.83	cp	BRD-K06208435	YS-035	Calcium channel blocker
1128	20.83	cp	BRD-A10355991	norketamine	Glutamate receptor antagonist
1130	20.81	cp	BRD-K16551401	PNU-22394	Serotonin receptor agonist
1134	20.78	cp	BRD-K36638830	anabasine	Acetylcholine receptor agonist
1135	20.72	cp	BRD-A55393291	testosterone	Androgen receptor agonist
1144	20.29	cp	BRD-K23922020	arecaidine	Acetylcholine receptor agonist
1145	20.26	cp	BRD-A83695761	chromanol	Potassium channel blocker
1148	20.16	cp	BRD-K06024458	n-arachidonyl-GABA	cannabinoid receptor agonist
1151	20.02	cp	BRD-K20995441	U-54494A	Opioid receptor agonist
1152	19.98	cp	BRD-K00675675	CL-82198	Metalloproteinase inhibitor
1153	19.98	cp	BRD-K37456065	VU-0365114-2	M5 modulator
1156	19.94	cp	BRD-K92446736	zatebradine	HCN channel blocker
1157	19.94	cp	BRD-A09472452	flecainide	Sodium channel blocker
1158	19.91	cp	BRD-K64670467	JNJ-16259685	Glutamate receptor antagonist
1160	19.76	cp	BRD-K08640512	RS-100329	Adrenergic receptor antagonist
1162	19.71	cp	BRD-K26373640	IKK-2-inhibitor	IKK inhibitor
1169	19.38	cp	BRD-K47943470	tyrphostin-51	EGFR inhibitor
1172	19.18	cp	BRD-K74212935	ergocryptine	Dopamine agonist
1173	19.12	cp	BRD-K36862742	hydroflumethiazide	Sodium/potassium/chloride transporter inhibitor
1177	18.99	cp	BRD-K51941867	LM-1685	Cyclooxygenase inhibitor
1179	18.91	cp	BRD-A44008656	doxylamine	Histamine receptor antagonist
1186	18.76	cp	BRD-K99451608	lopinavir	HIV protease inhibitor
1188	18.7	cp	BRD-A67373739	AICA-ribonucleotide	AMPK activator
1189	18.69	cp	BRD-A14966924	alaproclate	Serotonin receptor antagonist
1190	18.69	cp	BRD-K11433652	aspirin	Cyclooxygenase inhibitor
1191	18.67	cp	BRD-A73859745	glycodeoxycholic-acid	Apoptosis stimulant
1192	18.63	cp	BRD-A41995253	brucine	Glycine receptor antagonist
1194	18.61	cp	BRD-K37618799	MRS-1220	Adenosine receptor antagonist
1197	18.6	cp	BRD-K00532621	midazolam	Benzodiazepine receptor agonist
1199	18.58	cp	BRD-K70241288	L-692585	Growth hormone releasing peptide ligand agonist
1200	18.45	cp	BRD-K60690191	MPEP	Glutamate receptor antagonist
1201	18.43	cp	BRD-K08287586	butylparaben	DNA synthesis inhibitor
1203	18.32	cp	BRD-A38898897	GW-311616	Leukocyte elastase inhibitor
1205	18.26	cp	BRD-K63089472	farnesylthioacetic-acid	Inhibitor of methyl esterification of farnesylated proteins
1206	18.26	cp	BRD-K50660797	epicatechin	Bacterial DNA gyrase inhibitor
1207	18.24	cp	BRD-A14985772	ascorbyl-palmitate	antioxidant
1209	18.18	cp	BRD-A84389091	L-655708	GABA receptor inverse agonist
1212	18.13	cp	BRD-K26979635	NS-3694	Glutamate receptor antagonist
1213	18.06	cp	BRD-K39391626	ethylestrenol	Progesterone receptor agonist
1214	18.06	cp	BRD-K02715688	hydrastine	Tyrosine hydroxylase inhibitor
1215	17.92	cp	BRD-K50891186	GR-103691	Dopamine receptor antagonist
1216	17.9	cp	BRD-K92723993	imatinib	BCR-ABL kinase inhibitor
1217	17.84	cp	BRD-K92760278	riboflavin	Vitamin B
1219	17.81	cp	BRD-K36965586	m-chlorophenylbiguanide	Serotonin receptor agonist
1221	17.79	cp	BRD-K54665485	R-59022	Diacylglycerol kinase inhibitor
1224	17.71	cp	BRD-A26384407	chlortalidone	Carbonic anhydrase inhibitor
1230	17.54	cp	BRD-K11634954	GBR-13069	Dopamine uptake inhibitor
1231	17.5	cp	BRD-K43245338	MDL-28170	Calpain inhibitor
1233	17.4	cp	BRD-K25906698	immepip	Histamine receptor agonist
1243	17.06	cp	BRD-A43974575	tranylcypromine	Monoamine oxidase inhibitor
1244	17.02	cp	BRD-A26845397	isamoltan	Adrenergic receptor antagonist
1246	16.96	cp	BRD-A10523515	GSK-429286A	Rho associated kinase inhibitor
1254	16.8	cp	BRD-K97181089	amiloride	Sodium channel blocker
1255	16.74	cp	BRD-A55369275	CGP-54626	GABA receptor antagonist
1259	16.61	cp	BRD-K14693417	cinchonine	P-glycoprotein inhibitor
1261	16.57	cp	BRD-K99595596	salsolinol	Monoamine oxidase inhibitor
1263	16.48	cp	BRD-K48932581	cetraxate	Mucus protecting agent
1264	16.45	cp	BRD-K24526313	levcromakalim	Potassium channel activator
1268	16.16	cp	BRD-K84987553	MDM2-inhibitor	MDM inhibitor
1271	16.03	cp	BRD-K94649603	taxifolin	Opioid receptor antagonist
1272	15.96	cp	BRD-K49945136	GR-113808	Serotonin receptor antagonist
1275	15.87	cp	BRD-K69690935	curcumin	Cyclooxygenase inhibitor
1277	15.85	cp	BRD-K27351809	nomegestrol	Progesterone receptor agonist
1280	15.73	cp	BRD-A35108200	dexamethasone	Glucocorticoid receptor agonist
1283	15.69	cp	BRD-K03981224	ethisterone	Progestogen hormone
1284	15.68	cp	BRD-A39268308	epibatidine	Acetylcholine receptor agonist
1285	15.68	cp	BRD-K43290182	Ro-04-6790	Serotonin receptor antagonist
1288	15.6	cp	BRD-A01295252	trans-7-hydroxy-pipat	Dopamine receptor ligand
1289	15.57	cp	BRD-A42759514	ornidazole	Antiprotozoal
1292	15.47	cp	BRD-A09539288	homatropine	Acetylcholine receptor antagonist
1293	15.39	cp	BRD-K02283807	GR-32191	Thromboxane receptor antagonist
1294	15.39	cp	BRD-A35623999	CGP-37157	L-type calcium channel blocker
1295	15.37	cp	BRD-A99177642	deltaline	Acetylcholine receptor antagonist
1296	15.35	cp	BRD-K47328134	lysylphenylalanyl-tyrosine	Heparin activation inhibitor
1297	15.32	cp	BRD-K45861246	azaperone	Dopamine receptor antagonist
1299	15.27	cp	BRD-K70557564	zosuquidar	P-glycoprotein inhibitor
1300	15.27	cp	BRD-K56343971	vemurafenib	RAF inhibitor
1301	15.25	cp	BRD-K08252256	diclofenac	Cyclooxygenase inhibitor
1302	15.25	cp	BRD-K98763141	niflumic-acid	Cyclooxygenase inhibitor
1303	15.23	cp	BRD-K79930101	GW-583340	EGFR inhibitor
1304	15.12	cp	BRD-A43974499	reboxetine	Adrenergic receptor antagonist
1307	15.09	cp	BRD-K97863768	prothionamide	Mycobacterium tuberculosis enoyl-[acyl-carrier-protein] reductase [NADH] (inhA) inhibitor
1315	14.94	cp	BRD-K20287671	SU-4312	PDGFR receptor inhibitor
1316	14.92	cp	BRD-K11540476	EMF-BCA1-64	Caspase inhibitor
1319	14.84	cp	BRD-A90311807	cilastatin	Dehydropeptidase inhibitor
1321	14.8	cp	BRD-K30189597	SYK-inhibitor	SYK inhibitor
1322	14.79	cp	BRD-K14536225	piceid	Glucosidase inhibitor
1323	14.78	cp	BRD-K28137194	loreclezole	GABA receptor agonist
1327	14.71	cp	BRD-K28667793	pyrazinamide	Fatty acid synthase inhibitor
1328	14.71	cp	BRD-K72420232	WZ-4002	EGFR inhibitor
1335	14.52	cp	BRD-A30815329	felodipine	Calcium channel blocker
1336	14.42	cp	BRD-K03319035	maprotiline	Norepinephrine reuptake inhibitor
1337	14.32	cp	BRD-K18678457	ZD-7288	HCN channel blocker
1338	14.3	cp	BRD-A17448384	beclometasone	Glucocorticoid receptor agonist
1340	14.22	cp	BRD-K19533706	tranilast	Angiogenesis inhibitor
1343	13.97	cp	BRD-A70514680	articaine	Local anesthetic
1345	13.84	cp	BRD-A28746609	paclitaxel	Tubulin inhibitor
1346	13.74	cp	BRD-A35511923	L-803087	Somatostatin receptor agonist
1347	13.73	cp	BRD-K22096725	ALW-II-49-7	Ephrin inhibitor
1349	13.67	cp	BRD-K86191271	cytosporone-b	NUR77 receptor agonist
1353	13.57	cp	BRD-K24538644	KUC104502N	-666
1356	13.53	cp	BRD-K37792168	denbufylline	Phosphodiesterase inhibitor
1358	13.42	cp	BRD-K35559145	levomepromazine	Dopamine receptor antagonist
1360	13.36	cp	BRD-A92439610	triamcinolone	Glucocorticoid receptor agonist
1361	13.35	cp	BRD-A77291778	cyclopentolate	Acetylcholine receptor antagonist
1370	13.13	cp	BRD-K68997413	PF-3845	FAAH inhibitor
1371	13.1	cp	BRD-K67100011	pivmecillinam	Bacterial cell wall synthesis inhibitor
1377	12.99	cp	BRD-K57718010	pentylenetetrazol	GABA receptor antagonist
1383	12.85	cp	BRD-K16508793	diazepam	Benzodiazepine receptor agonist
1384	12.83	cp	BRD-K54529596	captopril	ACE inhibitor
1387	12.8	cp	BRD-K01555864	dibenzoylmethane	Antineoplastic
1388	12.77	cp	BRD-K88701661	dimercaptosuccinic-acid	Chelating agent
1397	12.69	cp	BRD-K02950022	BMS-299897	Gamma secretase inhibitor
1398	12.67	cp	BRD-K59773493	benzohydroxamic-acid	Antifungal
1408	12.41	cp	BRD-A61793559	metolazone	Carbonic anhydrase inhibitor
1410	12.33	cp	BRD-K89152108	liothyronine	Thyroid hormone stimulant
1413	12.15	cp	BRD-K73838513	cinacalcet	Calcium channel activator
1416	12.09	cp	BRD-K95237249	probenecid	Uricosuric blocker
1419	12.07	cp	BRD-K00317371	RITA	MDM inhibitor
1421	12.01	cp	BRD-K76775527	nimesulide	Cyclooxygenase inhibitor
1422	12.01	cp	BRD-K87991767	umbelliferone	Cyclooxygenase inhibitor
1423	11.99	cp	BRD-A16934955	nalbuphine	Opioid receptor agonist
1424	11.99	cp	BRD-K03440695	boldine	Acetylcholine receptor antagonist
1425	11.99	cp	BRD-K05906022	limonin	HIV protease inhibitor
1427	11.97	cp	BRD-A14574269	UB-165	Acetylcholine receptor agonist
1428	11.95	cp	BRD-K15791587	L-733060	Tachykinin antagonist
1429	11.94	cp	BRD-K15086322	JNJ-10191584	Histamine receptor antagonist
1431	11.91	cp	BRD-K27450477	EHNA	Adenosine deaminase inhibitor
1432	11.87	cp	BRD-K90885812	propantheline	Acetylcholine receptor antagonist
1434	11.8	cp	BRD-K44067360	flufenamic-acid	Chloride channel blocker
1436	11.7	cp	BRD-K22385716	LY-303511	Casein kinase inhibitor
1439	11.6	cp	BRD-A42553870	L-152804	Neuropeptide receptor antagonist
1442	11.53	cp	BRD-A65550283	ginsenoside	Steroid hormone receptor agonist
1445	11.46	cp	BRD-K84663978	trequinsin	Phosphodiesterase inhibitor
1446	11.45	cp	BRD-K54771420	glycocholic-acid	Cholesterol inhibitor
1448	11.43	cp	BRD-K82577285	dipropyl-dopamine	Dopamine receptor agonist
1456	11.26	cp	BRD-K56301217	ABT-737	BCL inhibitor
1460	11.18	cp	BRD-A04327189	synephrine	Adrenergic receptor agonist
1462	11.16	cp	BRD-A32949107	MRS-1845	Calcium channel blocker
1465	11.13	cp	BRD-K34098590	tienilic-acid	Sodium/potassium/chloride transporter inhibitor
1466	11.12	cp	BRD-K46441700	GR-55562	Serotonin receptor antagonist
1468	11.03	cp	BRD-K19309090	SR-95639A	Acetylcholine receptor agonist
1472	11	cp	BRD-K09638361	SA-63133	-666
1474	10.97	cp	BRD-K12002134	megestrol	progesterone receptor agonist
1477	10.95	cp	BRD-A57382968	piroxicam	Cyclooxygenase inhibitor
1481	10.82	cp	BRD-K50938287	sumatriptan	Serotonin receptor agonist
1484	10.67	cp	BRD-A87125127	3-matida	Glutamate receptor antagonist
1489	10.58	cp	BRD-K79404599	enzastaurin	PKC inhibitor
1490	10.57	cp	BRD-K53220666	trimetozine	Sedative
1493	10.44	cp	BRD-K43797669	genistein	Tyrosine kinase inhibitor
1495	10.41	cp	BRD-K56596464	QX-314	Sodium channel blocker
1497	10.33	cp	BRD-K04170657	psoromic-acid	Ras GTPase inhibitor
1499	10.3	cp	BRD-K18816859	L-694247	Serotonin receptor agonist
1504	10.18	cp	BRD-A80641450	FR-139317	Endothelin receptor antagonist
1505	10.12	cp	BRD-K72676686	fluvoxamine	Selective serotonin reuptake inhibitor (SSRI)
1506	10.11	cp	BRD-K56509348	BMS-182874	Endothelin receptor antagonist
1511	10.02	cp	BRD-K62056274	quipazine	Serotonin receptor agonist
1515	9.91	cp	BRD-K52219182	BRD-K52219182	Phosphodiesterase inhibitor
1520	9.85	cp	BRD-K23204545	busulfan	DNA inhibitor
1525	9.68	cp	BRD-K68246049	TTNPB	Retinoid receptor agonist
1528	9.65	cp	BRD-K10098805	rhapontin	Apoptosis stimulant
1530	9.61	cp	BRD-K52172416	anastrozole	Aromatase inhibitor
1531	9.5	cp	BRD-K96862998	pirfenidone	TGF beta receptor inhibitor
1534	9.48	cp	BRD-A19053259	pseudopelletierine	Anthelmintic
1536	9.44	cp	BRD-K90864987	cobalt(II)-chloride	HSP inducer
1538	9.37	cp	BRD-K96119599	leucodin	Melanin inhibitor
1543	9.21	cp	BRD-K02404261	caffeine	Adenosine receptor antagonist
1545	9.17	cp	BRD-K27721098	clopidogrel	Purinergic receptor antagonist
1546	9.16	cp	BRD-K32247306	primidone	GABA receptor antagonist
1547	9.11	cp	BRD-K88741031	methyl-2,5-dihydroxycinnamate	EGFR inhibitor
1549	9.09	cp	BRD-K54472332	elvitegravir	HIV integrase inhibitor
1551	9.06	cp	BRD-K36377456	marmesin	Angiogenesis inhibitor
1552	9.06	cp	BRD-K02265150	amoxapine	Norepinephrine reuptake inhibitor
1553	9.03	cp	BRD-A03623303	metoprolol	Adrenergic receptor antagonist
1554	8.99	cp	BRD-K95921201	reserpine	Vesicular monoamine transporter inhibitor
1556	8.96	cp	BRD-A41555725	chlortetracycline	Protein synthesis inhibitor
1557	8.96	cp	BRD-A31800922	procyclidine	Acetylcholine receptor antagonist
1558	8.93	cp	BRD-K31699485	DMEOB	glutamate receptor modulator
1560	8.89	cp	BRD-A74500471	ethambutol	Bacterial cell wall synthesis inhibitor
1565	8.73	cp	BRD-A50157456	terbutaline	Adrenergic receptor agonist
1566	8.69	cp	BRD-K68095457	palmitoylethanolamide	Cannabinoid receptor agonist
1567	8.69	cp	BRD-K89046952	ciclacillin	Bacterial cell wall synthesis inhibitor
1568	8.65	cp	BRD-K68341547	W-9	Calmodulin antagonist
1569	8.62	cp	BRD-K64610608	EMF-bca1-57	caspase inhibitor
1572	8.59	cp	BRD-K93880783	stavudine	DNA directed DNA polymerase inhibitor
1574	8.57	cp	BRD-K12762134	XAV-939	Tankyrase inhibitor
1575	8.56	cp	BRD-A67981824	cefotaxime	Bacterial cell wall synthesis inhibitor
1576	8.55	cp	BRD-K24656285	farnesol	FXR agonist
1578	8.53	cp	BRD-K46678324	RHO-kinase-inhibitor-II	Rho associated kinase inhibitor
1585	8.42	cp	BRD-K83023055	GR-135531	Melatonin receptor agonist
1587	8.39	cp	BRD-A20239487	atenolol	Adrenergic receptor antagonist
1588	8.38	cp	BRD-K20197062	SA-94315	Caspase inhibitor
1589	8.36	cp	BRD-K46766488	S-14506	Serotonin receptor agonist
1590	8.34	cp	BRD-K82823076	RO-15-4513	GABA benzodiazepine site receptor inverse agonist
1591	8.34	cp	BRD-K04111260	raclopride	Dopamine receptor antagonist
1596	8.22	cp	BRD-K50018155	RS-67506	Serotonin receptor partial agonist
1602	8.13	cp	BRD-K63165456	norcyclobenzaprine	Adrenergic receptor agonist
1606	8.03	cp	BRD-K62982419	cilomilast	Phosphodiesterase inhibitor
1609	7.98	cp	BRD-K05434375	HA-1004	Calcium channel blocker
1614	7.94	cp	BRD-A97701745	pindolol	Adrenergic receptor antagonist
1615	7.93	cp	BRD-A91699651	chloroquine	Antimalarial
1616	7.93	cp	BRD-A60197193	amisulpride	Dopamine receptor antagonist
1617	7.93	cp	BRD-K32836707	CAY-10577	Casein kinase inhibitor
1621	7.85	cp	BRD-K63630713	etacrynic-acid	Sodium/potassium/chloride transporter inhibitor
1626	7.76	cp	BRD-K01663662	diphenidol	Acetylcholine receptor agonist
1627	7.74	cp	BRD-K65639003	icariin	Phosphodiesterase inhibitor
1631	7.72	cp	BRD-K30697463	desoximetasone	Glucocorticoid receptor agonist
1633	7.67	cp	BRD-A31195449	TCB2	Serotonin receptor agonist
1639	7.57	cp	BRD-K84266862	BRL-50481	Phosphodiesterase inhibitor
1640	7.55	cp	BRD-A57457122	VU-0400071-3	Glutamate receptor modulator
1641	7.54	cp	BRD-A84174393	meloxicam	Cyclooxygenase inhibitor
1643	7.53	cp	BRD-A25067867	benzatropine	Acetylcholine receptor antagonist
1644	7.52	cp	BRD-K28863208	PNU-282987	Cholinergic receptor agonist
1648	7.47	cp	BRD-A61470182	n-formylmethionylalanine	macrophage activator
1650	7.43	cp	BRD-A51410489	yohimbine	Adrenergic receptor antagonist
1654	7.39	cp	BRD-K77925998	quipazine	Serotonin receptor agonist
1655	7.38	cp	BRD-A64479082	quinidine	Sodium channel blocker
1657	7.36	cp	BRD-A26097136	bulleyaconitine-a	Non-opiod analgesic
1663	7.31	cp	BRD-A93659613	GR-89696	Opioid receptor agonist
1665	7.3	cp	BRD-K40902647	vincamine	Adrenergic receptor antagonist
1666	7.27	cp	BRD-K72816382	cinalukast	Leukotriene receptor antagonist
1673	7.21	cp	BRD-A85860691	chaetocin	Histone lysine methyltransferase inhibitor
1675	7.15	cp	BRD-K28075147	biochanin-a	Estrogen receptor agonist
1677	7.12	cp	BRD-K30197592	5-methoxytryptamine	Serotonin receptor agonist
1680	7.09	cp	BRD-K88358234	xaliproden	Serotonin receptor agonist
1683	7.01	cp	BRD-K87142802	veliparib	PARP inhibitor
1684	7.01	cp	BRD-A92161634	scopoline	Acetylcholine receptor antagonist
1689	6.97	cp	BRD-K57011718	UK-356618	Metalloproteinase inhibitor
1691	6.93	cp	BRD-K12120659	GR-144053	Integrin antagonist
1693	6.91	cp	BRD-K53545112	CNQX	Glutamate receptor antagonist
1695	6.88	cp	BRD-K77998258	ganglioside	SRC activator
1699	6.83	cp	BRD-K99107520	felbamate	Glutamate receptor antagonist
1701	6.79	cp	BRD-K91601245	mercaptopurine	Immunosuppressant
1703	6.68	cp	BRD-A75552914	isoxicam	Cyclooxygenase inhibitor
1704	6.66	cp	BRD-K61192372	capecitabine	DNA synthesis inhibitor
1705	6.66	cp	BRD-A49906757	scopolamine	Acetylcholine receptor antagonist
1706	6.61	cp	BRD-A90515964	guaifenesin	Expectorant
1709	6.6	cp	BRD-K68190965	GR-46611	Serotonin receptor agonist
1710	6.6	cp	BRD-K31553034	zibotentan	Endothelin receptor antagonist
1712	6.57	cp	BRD-K28912512	nicotinamide	Protein synthesis stimulant
1713	6.55	cp	BRD-K50214219	CS-1657	PARP inhibitor
1718	6.51	cp	BRD-K14888893	minoxidil	KATP activator
1719	6.5	cp	BRD-K41337261	ZM-306416	ABL inhibitor
1725	6.42	cp	BRD-K45446451	JZL-184	Monoacylglucerol lipase inhibitor
1727	6.4	cp	BRD-K12539581	nocodazole	Tubulin inhibitor
1728	6.38	cp	BRD-A39172021	ampiroxicam	Cyclooxygenase inhibitor
1729	6.38	cp	BRD-A54490543	pirlindole	Monoamine oxidase inhibitor
1730	6.36	cp	BRD-K39569857	avrainvillamide-analog-3	nucleophosmin inhibitor
1733	6.3	cp	BRD-A01826957	xanthinol	Vasodilator
1736	6.24	cp	BRD-K71430621	clobenpropit	Histamine receptor antagonist
1737	6.2	cp	BRD-A49046702	SKF-89976A	GABA uptake inhibitor
1738	6.2	cp	BRD-K54411430	robustic-acid	cAMP inhibitor
1739	6.19	cp	BRD-A41722204	sulmazole	Adenosine receptor antagonist
1741	6.17	cp	BRD-A29734509	disopyramide	Sodium channel blocker
1743	6.14	cp	BRD-A47598013	citalopram	Serotonin reuptake inhibitor
1744	6.13	cp	BRD-A02367930	ethinyl-estradiol	DNA directed DNA polymerase stimulant
1745	6.12	cp	BRD-A93255169	thalidomide	TNF production inhibitor
1748	6.1	cp	BRD-K95739795	tetrabenazine	Vesicular monoamine transporter inhibitor
1749	6.1	cp	BRD-K50859149	sulfafurazole	Bacterial antifolate
1750	6.1	cp	BRD-K12102668	nialamide	Monoamine oxidase inhibitor
1751	6.06	cp	BRD-A74904029	EI-231	Casein kinase inhibitor
1752	6.06	cp	BRD-K81062487	taurocholic-acid	Bile acid
1753	6.05	cp	BRD-A07395371	esmolol	Adrenergic receptor antagonist
1756	6.03	cp	BRD-K11399644	phenformin	AMPK activator
1757	6.02	cp	BRD-K31627533	rimexolone	Glucocorticoid receptor agonist
1758	6	cp	BRD-A79981887	midodrine	Adrenergic receptor agonist
1759	5.99	cp	BRD-A19195498	trimipramine	Norepinephrine reuptake inhibitor
1761	5.97	cp	BRD-K47639036	flavoxate	Acetylcholine receptor antagonist
1762	5.95	cp	BRD-K74501079	azithromycin	Bacterial 50S ribosomal subunit inhibitor
1765	5.89	cp	BRD-K89210380	biotin	Vitamin B
1766	5.88	cp	BRD-U44618005	WH-4023	SRC inhibitor
1768	5.85	cp	BRD-A85280935	quinpirole	Dopamine receptor agonist
1773	5.78	cp	BRD-A48261811	argatroban	Thrombin inhibitor
1774	5.78	cp	BRD-A31801025	formestane	Aromatase inhibitor
1775	5.78	cp	BRD-K81272440	dantrolene	Calcium channel blocker
1776	5.76	cp	BRD-K59851896	calycanthine	GABA release inhibitor
1782	5.68	cp	BRD-A50764878	MDL-73005EF	Serotonin receptor antagonist
1787	5.61	cp	BRD-K92726801	hydrastinine	Haemostatic agent
1794	5.57	cp	BRD-K77695569	tiabendazole	Angiogenesis inhibitor
1798	5.53	cp	BRD-K97564742	mepyramine	Histamine receptor antagonist
1801	5.47	cp	BRD-K74913225	brinzolamide	Carbonic anhydrase inhibitor
1806	5.4	cp	BRD-A07780951	orciprenaline	Adrenergic receptor agonist
1807	5.39	cp	BRD-K01815685	indole	aryl hydrocarbon receptor agonist
1811	5.32	cp	BRD-K76205745	losartan	Angiotensin receptor antagonist
1812	5.29	cp	BRD-K66615216	moxifloxacin	Bacterial DNA gyrase inhibitor
1813	5.25	cp	BRD-K05658747	raltegravir	HIV integrase inhibitor
1814	5.25	cp	BRD-K93332168	isocarboxazid	Monoamine oxidase inhibitor
1818	5.17	cp	BRD-A78377521	monastrol	Kinesin-like spindle protein inhibitor
1819	5.15	cp	BRD-K04430056	7-nitroindazole	nitric oxide synthase inhibitor
1820	5.14	cp	BRD-A01317026	7,8-dihydro-L-biopterin	Dihydroneopterin aldolase inhibitor
1822	5.09	cp	BRD-K96144918	mead-acid	KPL-1 tumor suppressor
1823	5.07	cp	BRD-K98530306	clonidine	Adrenergic receptor agonist
1826	5.04	cp	BRD-K47539947	tetradecylthioacetic-acid	Lipid peroxidase inhibitor
1831	4.97	cp	BRD-A17428743	BW-723C86	Serotonin receptor agonist
1835	4.9	cp	BRD-A15297126	fluocinonide	Glucocorticoid receptor agonist
1839	4.84	cp	BRD-K26801045	pipamperone	Dopamine receptor antagonist
1840	4.83	cp	BRD-K66093087	FGIN-1-43	Benzodiazepine receptor agonist
1843	4.79	cp	BRD-K37561857	zardaverine	Phosphodiesterase inhibitor
1844	4.79	cp	BRD-K33204703	AG-370	PDGFR receptor inhibitor
1845	4.76	cp	BRD-K52751261	TAK-715	p38 MAPK inhibitor
1846	4.76	cp	BRD-K02992638	lamivudine	Nucleoside reverse transcriptase inhibitor
1850	4.69	cp	BRD-K93188295	ARC-239	Adrenergic receptor antagonist
1853	4.67	cp	BRD-K19462402	buflomedil	Adrenergic receptor antagonist
1855	4.66	cp	BRD-K52075715	oxibendazole	Tubulin inhibitor
1860	4.51	cp	BRD-K64157027	ZD-2079	Adrenergic receptor agonist
1861	4.47	cp	BRD-K17008822	BD-1008	Sigma receptor antagonist
1867	4.44	cp	BRD-K43887077	dopamine	Dopamine receptor agonist
1873	4.37	cp	BRD-K32164935	tolazamide	ATP channel blocker
1875	4.34	cp	BRD-A56987319	SQ-22536	Adenylyl cyclase inhibitor
1876	4.34	cp	BRD-K59522102	piperine	Monoamine oxidase inhibitor
1878	4.3	cp	BRD-A79903587	tegafur	Thymidylate synthase inhibitor
1879	4.27	cp	BRD-K56403959	ZK-756326	CC chemokine receptor ligand
1880	4.26	cp	BRD-A27489425	rolitetracycline	Bacterial 30S ribosomal subunit inhibitor
1883	4.23	cp	BRD-K94919853	10H-phenothiazin-10-yl)(p-tolyl)methanone	Butyrylcholinesterase inhibitor
1885	4.19	cp	BRD-K59570838	homoveratrylamine	Dopamine analog
1886	4.19	cp	BRD-A73605923	mocimycin	Protein synthesis inhibitor
1890	4.16	cp	BRD-K33572481	taurodeoxycholic-acid	Bile acid
1891	4.16	cp	BRD-A22380646	pantoprazole	ATPase inhibitor
1894	4.14	cp	BRD-A37492983	iocetamic-acid	Radiopaque medium
1898	4.09	cp	BRD-K97056771	HY-11007	BCR-ABL kinase inhibitor
1901	4.07	cp	BRD-K46142322	RS-67333	Serotonin receptor partial agonist
1902	4.07	cp	BRD-K55991774	BAS-09104376	HIV integrase inhibitor
1909	4.02	cp	BRD-A67748489	K3644	Kinesin-like spindle protein inhibitor
1910	4.02	cp	BRD-K83010055	VU-0415374-1	Glutamate receptor modulator
1911	4	cp	BRD-A98378129	talniflumate	Cyclooxygenase inhibitor
1914	3.98	cp	BRD-A97479839	piperidolate	Acetylcholine receptor antagonist
1917	3.93	cp	BRD-K90574421	ipsapirone	Serotonin receptor agonist
1922	3.84	cp	BRD-K60923938	veratridine	Sodium channel activator
1925	3.78	cp	BRD-K66876909	linezolid	Bacterial 50S ribosomal subunit inhibitor
1926	3.77	cp	BRD-K43164539	cholic-acid	Bile acid
1931	3.73	cp	BRD-K90543092	levonorgestrel	Estrogen receptor agonist
1935	3.69	cp	BRD-K90333595	phentolamine	Adrenergic receptor antagonist
1936	3.68	cp	BRD-K21971034	OM-137	Aurora kinase inhibitor
1939	3.66	cp	BRD-A24122750	saclofen	GABA receptor antagonist
1944	3.63	cp	BRD-K05528470	L-745870	Dopamine receptor antagonist
1945	3.63	cp	BRD-K81839095	estrone	Estrogen receptor agonist
1954	3.55	cp	BRD-K24675965	LY-288513	CCK receptor antagonist
1959	3.51	cp	BRD-K03384561	roquinimex	Angiogenesis inhibitor
1960	3.5	cp	BRD-K25875056	SC-9	Protein tyrosine kinase activator
1963	3.45	cp	BRD-K39339537	epirizole	Cyclooxygenase inhibitor
1965	3.42	cp	BRD-A87719232	naproxen	Cyclooxygenase inhibitor
1972	3.35	cp	BRD-K08115555	tyrphostin-AG-1288	TNF production inhibitor
1977	3.31	cp	BRD-A17411484	carprofen	Cyclooxygenase inhibitor
1978	3.31	cp	BRD-A97739905	ketoprofen	Cyclooxygenase inhibitor
1982	3.28	cp	BRD-K98684188	GSK-0660	PPAR receptor antagonist
1983	3.28	cp	BRD-A10070317	propranolol	Adrenergic receptor antagonist
1984	3.27	cp	BRD-K09537769	NU-7026	DNA dependent protein kinase inhibitor
1990	3.24	cp	BRD-K99291625	SB-203580	p38 MAPK inhibitor
1991	3.24	cp	BRD-K64935403	ebelactone-b	Lipase inhibitor
1992	3.21	cp	BRD-K26997899	SA-792574	Microtubule inhibitor
1997	3.17	cp	BRD-A75478957	PD-166793	Metalloproteinase inhibitor
2000	3.1	cp	BRD-K15834839	lobendazole	Anthelmintic
2010	3.03	cp	BRD-K28120222	parthenolide	NFkB pathway inhibitor
2018	2.97	cp	BRD-K79145749	dibenzepin	Norepinephrine reuptake inhibitor
2022	2.96	cp	BRD-A82590476	SDZ-NKT-343	Tachykinin antagonist
2028	2.92	cp	BRD-K29905972	axitinib	PDGFR receptor inhibitor
2033	2.86	cp	BRD-K14221570	benzopurpurin-4b	HIV entry inhibitor
2035	2.85	cp	BRD-K92817986	BJM-CSC-19	MEK inhibitor
2036	2.85	cp	BRD-K27665173	D-64406	PDGFR receptor inhibitor
2037	2.85	cp	BRD-K52662033	lidocaine	Histamine receptor agonist
2040	2.82	cp	BRD-K46862739	metyrapone	Cytochrome P450 inhibitor
2042	2.82	cp	BRD-K77641333	naphazoline	Adrenergic receptor agonist
2044	2.75	cp	BRD-K76534306	enrofloxacin	Bacterial DNA gyrase inhibitor
2045	2.75	cp	BRD-K09255212	clioquinol	Chelating agent
2056	2.68	cp	BRD-K52394958	GR-159897	Tachykinin antagonist
2057	2.68	cp	BRD-K70301876	escitalopram	Selective serotonin reuptake inhibitor (SSRI)
2059	2.66	cp	BRD-K09416995	lovastatin	HMGCR inhibitor
2060	2.64	cp	BRD-K41567364	SB-334867	Orexin receptor antagonist
2061	2.64	cp	BRD-K85383046	IAA-94	Chloride channel blocker
2063	2.63	cp	BRD-A10969569	ambelline	Plant alkaloid
2069	2.57	cp	BRD-K70511574	sunitinib	PLK inhibitor
2070	2.57	cp	BRD-A16444946	acarbose	Glucosidase inhibitor
2071	2.57	cp	BRD-K20313525	rosmarinic-acid	GABA transaminase inhibitor
2072	2.55	cp	BRD-K47936004	piribedil	Dopamine receptor agonist
2075	2.55	cp	BRD-K73109821	diazoxide	Potassium channel activator
2083	2.49	cp	BRD-A82096673	KU-C103428N	CDC inhibitor
2084	2.47	cp	BRD-K91900765	VX-745	p38 MAPK inhibitor
2085	2.47	cp	BRD-A95939040	sertaconazole	Sterol demethylase inhibitor
2086	2.47	cp	BRD-K91623615	ABT-751	Tubulin inhibitor
2095	2.41	cp	BRD-A24543851	nornicotine	Acetylcholine receptor agonist
2099	2.36	cp	BRD-K81783531	VX-222	HCV inhibitor
2100	2.36	cp	BRD-K75181824	acetyl-geranygeranyl-cysteine	Inhibitor of methyl esterification of geranylgeranylated proteins
2101	2.36	cp	BRD-K37516142	idebenone	Calcium channel modulator
2102	2.36	cp	BRD-K95763993	trapidil	PDGFR receptor inhibitor
2104	2.36	cp	BRD-K85133207	HDAC1-selective	HDAC inhibitor
2105	2.33	cp	BRD-K76064317	tyrphostin-AG-1296	FLT3 inhibitor
2106	2.33	cp	BRD-K50388907	fenofibrate	PPAR receptor agonist
2119	2.23	cp	BRD-K55034111	pefloxacin	Bacterial DNA gyrase inhibitor
2120	2.22	cp	BRD-K62353524	DY-131	Estrogen receptor agonist
2121	2.22	cp	BRD-K32645441	dipropyl-5ct	Serotonin receptor agonist
2127	2.18	cp	BRD-K34154330	tracazolate	GABA receptor modulator
2128	2.18	cp	BRD-K53979406	ALX-5407	Glycine transporter inhibitor
2129	2.15	cp	BRD-K78084463	W-12	Calmodulin antagonist
2130	2.15	cp	BRD-A64977602	mirtazapine	Adrenergic receptor antagonist
2131	2.14	cp	BRD-A56359832	zileuton	Leukotriene inhibitor
2135	2.11	cp	BRD-K25311561	KU-55933	ATM kinase inhibitor
2136	2.1	cp	BRD-K02953697	naringin	Cytochrome P450 inhibitor
2145	2.04	cp	BRD-A09533288	verapamil	Calcium channel blocker
2147	2.01	cp	BRD-K46018455	bezafibrate	PPAR receptor agonist
2148	2.01	cp	BRD-K91336023	mesulergine	Dopamine receptor agonist
2149	2	cp	BRD-K06221026	DUP-697	Cyclooxygenase inhibitor
2154	1.97	cp	BRD-K53878242	MMPX	Phosphodiesterase inhibitor
2156	1.97	cp	BRD-K00656370	6-aminochrysene	Transferase inhibitor
2157	1.95	cp	BRD-K09963420	saquinavir	HIV protease inhibitor
2158	1.95	cp	BRD-A10303790	talampicillin	Bacterial cell wall synthesis inhibitor
2162	1.94	cp	BRD-K67174588	toremifene	Estrogen receptor antagonist
2167	1.94	cp	BRD-A09094913	strychnine	Acetylcholine receptor antagonist
2169	1.9	cp	BRD-A41941932	vitexin	Antioxidant
2172	1.87	cp	BRD-K67445247	flurofamide	Urease inhibitor
2173	1.86	cp	BRD-K34415467	trimethobenzamide	Histamine receptor antagonist
2177	1.84	cp	BRD-K65786282	CGP-7930	GABA receptor modulator
2179	1.83	cp	BRD-A14208071	oxyphenonium	Cholinergic receptor antagonist
2180	1.83	cp	BRD-A72483914	spiroxatrine	Serotonin receptor antagonist
2181	1.83	cp	BRD-A54880345	etomidate	GABA receptor modulator
2182	1.82	cp	BRD-K16277217	piperacetazine	Dopamine receptor antagonist
2188	1.8	cp	BRD-K58772419	AZD-6482	PI3K inhibitor
2189	1.8	cp	BRD-A43930669	L-368899	Oxytocin receptor antagonist
2190	1.8	cp	BRD-K34092021	arvanil	TRPV agonist
2191	1.8	cp	BRD-A25004090	erastin	Ion channel antagonist
2195	1.76	cp	BRD-K64402243	ivachtin	Caspase inhibitor
2196	1.76	cp	BRD-K63533170	AM-630	Cannabinoid receptor antagonist
2201	1.73	cp	BRD-K54330070	SB-202190	p38 MAPK inhibitor
2202	1.73	cp	BRD-K73391359	quinisocaine	Local anesthetic
2203	1.73	cp	BRD-K17378184	prestwick-559	Dopamine receptor agonist
2204	1.73	cp	BRD-A92670106	tocainide	Sodium channel blocker
2217	1.66	cp	BRD-A54236247	racephedrine	Adrenergic receptor agonist
2218	1.66	cp	BRD-K90027355	spironolactone	Mineralocorticoid receptor antagonist
2226	1.55	cp	BRD-K82484965	carmoxirole	Dopamine receptor agonist
2227	1.55	cp	BRD-A83937277	mephenytoin	Hydantoin antiepileptic
2228	1.55	cp	BRD-K86600316	RS-79948	Adrenergic receptor antagonist
2229	1.54	cp	BRD-K75532464	FTI-276	Farnesyltransferase inhibitor
2233	1.52	cp	BRD-K37814297	acepromazine	Dopamine receptor antagonist
2234	1.52	cp	BRD-K18574842	nafcillin	Bacterial cell wall synthesis inhibitor
2238	1.48	cp	BRD-K78692225	leflunomide	Dihydroorotate dehydrogenase inhibitor
2241	1.44	cp	BRD-A64227845	SKF-77434	Dopamine receptor agonist
2242	1.44	cp	BRD-K79124250	ioxaglic-acid	Radiopaque medium
2244	1.41	cp	BRD-A45140972	meclocycline	Bacterial 30S ribosomal subunit inhibitor
2245	1.41	cp	BRD-K92678294	irilin-a	Isoflavone
2248	1.37	cp	BRD-K50128260	sildenafil	Phosphodiesterase inhibitor
2252	1.34	cp	BRD-K29113274	ketoconazole	Sterol demethylase inhibitor
2253	1.34	cp	BRD-K71499074	diclofenamide	Carbonic anhydrase inhibitor
2256	1.34	cp	BRD-K28183345	proguanil	Dihydrofolate reductase inhibitor
2263	1.27	cp	BRD-K66175015	afatinib	EGFR inhibitor
2264	1.27	cp	BRD-K57304726	PRE-084	Sigma receptor agonist
2265	1.27	cp	BRD-A04706586	bucladesine	Adenosine receptor agonist
2270	1.25	cp	BRD-A68589262	troxipide	Glucosamine synthetase stimulant
2275	1.2	cp	BRD-K37720887	SB-525334	TGF beta receptor inhibitor
2276	1.2	cp	BRD-K79116891	proxymetacaine	Sodium channel blocker
2277	1.16	cp	BRD-K72029282	probucol	Atherogenesis inhibitor
2286	1.05	cp	BRD-A47494775	dipivefrine	Adrenergic receptor agonist
2290	1.02	cp	BRD-K45158365	valsartan	Angiotensin receptor antagonist
2291	1.02	cp	BRD-K78485176	olmesartan	Angiotensin receptor antagonist
2294	1.01	cp	BRD-A87387433	cefpodoxime	Bacterial cell wall synthesis inhibitor
2295	0.99	cp	BRD-K26674531	GR-235	Estrogen receptor agonist
2296	0.99	cp	BRD-A14395271	mesoridazine	Dopamine receptor antagonist
2297	0.99	cp	BRD-K15196155	IBC-293	Hydroxycarboxylic acid receptor agonist
2298	0.99	cp	BRD-A93424738	dexamethasone	Glucocorticoid receptor agonist
2299	0.99	cp	BRD-K88742110	BRD-K88742110	HDAC inhibitor
2302	0.95	cp	BRD-K91243525	SR-142948	Neurotensin receptor antagonist
2307	0.92	cp	BRD-A13133631	fluorometholone	Glucocorticoid receptor agonist
2312	0.88	cp	BRD-K81473089	tacrine	Acetylcholinesterase inhibitor
2314	0.85	cp	BRD-A75455249	kavain	Calcium channel modulator
2317	0.81	cp	BRD-K45988865	tetramethylsilane	Internal standard for NMR spectroscopy
2318	0.81	cp	BRD-K97118047	4,5,6,7-tetrabromobenzotriazole	Casein kinase inhibitor
2319	0.81	cp	BRD-K17868609	BRL-54443	Serotonin receptor agonist
2320	0.78	cp	BRD-K51805276	temefos	Cholinesterase inhibitor
2321	0.78	cp	BRD-K18909381	CGS-12066B	Serotonin receptor agonist
2326	0.73	cp	BRD-A24191444	ifenprodil	Adrenergic receptor antagonist
2328	0.7	cp	BRD-A21723284	naltriben	Opioid receptor antagonist
2329	0.7	cp	BRD-K66019333	oxantel	Anthelmintic
2334	0.67	cp	BRD-K33583600	isoliquiritigenin	Guanylate cyclase activator
2335	0.67	cp	BRD-A19736161	ondansetron	Serotonin receptor antagonist
2339	0.63	cp	BRD-K56558538	ambroxol	Sodium channel blocker
2340	0.63	cp	BRD-A07440155	labetalol	Adrenergic receptor antagonist
2341	0.63	cp	BRD-A65280694	molindone	Dopamine receptor antagonist
2342	0.6	cp	BRD-K12244279	MEK1-2-inhibitor	MEK inhibitor
2343	0.6	cp	BRD-K09778810	FGIN-1-27	Inositol monophosphatase inhibitor
2345	0.56	cp	BRD-K23583188	lavendustin-a	EGFR inhibitor
2347	0.54	cp	BRD-A32349859	methyl-angolensate	Apoptosis inhibitor
2348	0.53	cp	BRD-K57569181	pentoxifylline	Phosphodiesterase inhibitor
2350	0.46	cp	BRD-K44779798	miglitol	Glucosidase inhibitor
2351	0.46	cp	BRD-K49865102	PD-0325901	MEK inhibitor
2354	0.42	cp	BRD-A67862938	naftidrofuryl	Adrenergic receptor antagonist
2356	0.39	cp	BRD-A33168282	sotalol	Adrenergic receptor antagonist
2357	0.35	cp	BRD-K42748308	XE-991	Potassium channel blocker
2358	0.32	cp	BRD-K06980535	promazine	Dopamine receptor antagonist
2361	0.28	cp	BRD-K57179821	crotamiton	Antipruritic
2363	0.25	cp	BRD-K62374253	rufloxacin	Bacterial DNA gyrase inhibitor
2364	0.25	cp	BRD-A94543220	bifonazole	Sterol demethylase inhibitor
2367	0.21	cp	BRD-A09467419	mebeverine	Acetylcholine receptor antagonist
2371	0.14	cp	BRD-K61323504	SB-225002	CC chemokine receptor antagonist
2372	0.11	cp	BRD-K29530284	amlexanox	Histamine receptor modulator
2540	0	cp	BRD-K54416256	methimazole	Antithyroid
2541	0	cp	BRD-A95696820	acadesine	AMPK activator
2542	0	cp	BRD-A20589515	dihydroxyphenylglycine	Glutamate receptor agonist
2543	0	cp	BRD-K89014967	AS-703026	MEK inhibitor
2544	0	cp	BRD-K36529613	PU-H71	HSP inhibitor
2545	0	cp	BRD-K18135438	chenodeoxycholic-acid	11-beta-HSD1 inhibitor
2546	0	cp	BRD-K04993501	cefixime	Bacterial cell wall synthesis inhibitor
2547	0	cp	BRD-K61993165	niacin	NAD precursor with lipid lowering effects
2548	0	cp	BRD-K99063460	didanosine	Nucleoside reverse transcriptase inhibitor
2549	0	cp	BRD-K55703048	latrepirdine	Glutamate receptor antagonist
2550	0	cp	BRD-K70505054	ranitidine	Histamine receptor antagonist
2551	0	cp	BRD-K00206590	P-1075	ATP channel activator
2552	0	cp	BRD-K74141488	naftifine	Fungal squalene epoxidase inhibitor
2553	0	cp	BRD-K67013324	luzindole	Melatonin receptor antagonist
2554	0	cp	BRD-K43860855	iobenguane	Antineoplastic
2555	0	cp	BRD-K59256312	gabexate	Serine protease inhibitor
2556	0	cp	BRD-K65285700	BRD-K65285700	Cannabinoid receptor agonist
2557	0	cp	BRD-K32526544	DCEBIO	Potassium channel activator
2558	0	cp	BRD-K31054881	BMY-7378	Adrenergic receptor antagonist
2559	0	cp	BRD-K78294846	osthol	Calcium channel blocker
2560	0	cp	BRD-K32977963	eugenol	Androgen receptor antagonist
3142	0	cp	BRD-K93433262	alfacalcidol	Vitamin D receptor agonist
3143	0	cp	BRD-K11905747	spectinomycin	Bacterial 30S ribosomal subunit inhibitor
3144	0	cp	BRD-A31312900	montelukast	Leukotriene receptor antagonist
3145	0	cp	BRD-K57886322	fluocinonide	Glucocorticoid receptor agonist
3146	0	cp	BRD-A23290232	westcort	Glucocorticoid receptor agonist
3147	0	cp	BRD-K02407574	parbendazole	Tubulin inhibitor
3148	-0.02	cp	BRD-K75958195	pizotifen	Serotonin receptor antagonist
3149	-0.02	cp	BRD-K72703948	ZM-447439	Aurora kinase inhibitor
3151	-0.08	cp	BRD-A81233518	glycopyrrolate	Acetylcholine receptor antagonist
3152	-0.11	cp	BRD-K30867024	SB-216641	Serotonin receptor antagonist
3155	-0.14	cp	BRD-K15715913	fluperlapine	Serotonin receptor antagonist
3156	-0.14	cp	BRD-K39746403	erythromycin	NFkB pathway inhibitor
3157	-0.18	cp	BRD-A01643550	prednisolone	Glucocorticoid receptor agonist
3158	-0.18	cp	BRD-K97158071	droperidol	Dopamine receptor antagonist
3162	-0.21	cp	BRD-K68264559	brimonidine	Adrenergic receptor agonist
3163	-0.21	cp	BRD-K98548675	parthenolide	NFkB pathway inhibitor
3167	-0.25	cp	BRD-K56700933	phenethyl-isothiocyanate	Antineoplastic
3168	-0.25	cp	BRD-K83597974	pargyline	Monoamine oxidase inhibitor
3170	-0.28	cp	BRD-K06147391	telenzepine	Acetylcholine receptor antagonist
3171	-0.28	cp	BRD-K39915878	loxapine	Dopamine receptor antagonist
3176	-0.31	cp	BRD-A39390670	rabeprazole	ATPase inhibitor
3177	-0.32	cp	BRD-K51541829	RO-25-6981	Ionotropic glutamate receptor antagonist
3182	-0.35	cp	BRD-K94841585	emodic-acid	Laxative
3183	-0.35	cp	BRD-K67043667	altretamine	DNA synthesis inhibitor
3184	-0.35	cp	BRD-A75769826	SDM25N	Opioid receptor antagonist
3189	-0.39	cp	BRD-K57222227	indometacin	Cyclooxygenase inhibitor
3190	-0.39	cp	BRD-A65076780	dihydroergocristine	Adrenergic receptor antagonist
3192	-0.39	cp	BRD-K37865504	LY-2183240	FAAH inhibitor
3198	-0.42	cp	BRD-K96271548	coumaric-acid	Antioxidant
3201	-0.42	cp	BRD-A78322124	dobutamine	Adrenergic receptor agonist
3202	-0.42	cp	BRD-K89732114	trifluoperazine	Dopamine receptor antagonist
3205	-0.46	cp	BRD-K67578145	GDC-0879	RAF inhibitor
3206	-0.46	cp	BRD-K39965020	doconexent	PPAR receptor agonist
3208	-0.49	cp	BRD-K71860425	CDK2-5-inhibitor	CDK inhibitor
3209	-0.49	cp	BRD-K39670393	amthamine	Histamine receptor agonist
3213	-0.56	cp	BRD-K41713976	E-4031	Potassium channel blocker
3218	-0.6	cp	BRD-K28346421	rifapentine	RNA polymerase inhibitor
3219	-0.6	cp	BRD-K50325075	UCL-2077	Slow after hyperpolarization channel blocker
3220	-0.6	cp	BRD-K50135270	GBR-12935	Dopamine uptake inhibitor
3223	-0.6	cp	BRD-A87606379	nadolol	Adrenergic receptor antagonist
3225	-0.63	cp	BRD-A60070924	alpha-estradiol	Estrogen receptor agonist
3226	-0.63	cp	BRD-K12932420	YM-976	Phosphodiesterase inhibitor
3228	-0.63	cp	BRD-A17655518	ibuprofen	Cyclooxygenase inhibitor
3235	-0.67	cp	BRD-K08996725	zolantidine	Histamine receptor antagonist
3236	-0.67	cp	BRD-A02759312	betaxolol	Adrenergic receptor antagonist
3237	-0.67	cp	BRD-A27887842	prednisolone	Glucocorticoid receptor agonist
3238	-0.67	cp	BRD-K59058766	chlorprothixene	Dopamine receptor antagonist
3239	-0.67	cp	BRD-K62200014	anagrelide	Phosphodiesterase inhibitor
3245	-0.7	cp	BRD-K67277431	picotamide	Thromboxane receptor antagonist
3246	-0.7	cp	BRD-A97437073	rosiglitazone	Insulin sensitizer
3247	-0.7	cp	BRD-K13211965	L-741742	Dopamine receptor antagonist
3249	-0.72	cp	BRD-K77133231	PD-169316	p38 MAPK inhibitor
3254	-0.74	cp	BRD-K52989797	clomipramine	Serotonin transporter inhibitor (SERT)
3256	-0.74	cp	BRD-K09907482	PRL-3-inhibitor-I	Tyrosine phosphatase inhibitor
3259	-0.78	cp	BRD-K25079130	avrainvillamide-analog-4	nucleophosmin inhibitor
3264	-0.81	cp	BRD-K76723084	isotretinoin	Retinoid receptor agonist
3265	-0.81	cp	BRD-A92585442	RU-28318	Cytochrome P450 inhibitor
3276	-0.85	cp	BRD-K36864847	BD-1047	Adrenergic receptor antagonist
3277	-0.87	cp	BRD-A62525898	prednisone	Glucocorticoid receptor agonist
3280	-0.88	cp	BRD-K51302260	KU-C103871	GSP agonist
3281	-0.88	cp	BRD-K02590140	O-2050	Cannabinoid receptor antagonist
3287	-0.92	cp	BRD-M00539986	formoterol	Adrenergic receptor agonist
3290	-0.92	cp	BRD-A91008255	bepridil	Calcium channel blocker
3291	-0.92	cp	BRD-K63828191	raloxifene	Estrogen receptor antagonist
3296	-0.95	cp	BRD-A71009679	KUC103420N	-666
3297	-0.95	cp	BRD-K44899736	RO-16-6941	Monoamine oxidase inhibitor
3298	-0.95	cp	BRD-K17896185	FIT	Opioid receptor agonist
3299	-0.95	cp	BRD-A72066420	mifobate	PPAR receptor antagonist
3313	-0.99	cp	BRD-A41451487	PK-11195	Benzodiazepine receptor antagonist
3318	-1.02	cp	BRD-K16664969	GTP-14564	FLT3 inhibitor
3319	-1.02	cp	BRD-A31575449	CGP-20712	Adrenergic receptor antagonist
3320	-1.02	cp	BRD-K40887525	ritanserin	Serotonin receptor antagonist
3323	-1.02	cp	BRD-K35531059	molsidomine	Guanylyl cyclase activator
3324	-1.03	cp	BRD-K93618743	ipriflavone	Bone resorption inhibitor
3328	-1.06	cp	BRD-K94270326	ecopipam	Dopamine receptor antagonist
3329	-1.06	cp	BRD-K61177364	NBI-27914	CRF receptor antagonist
3330	-1.06	cp	BRD-K71103788	duloxetine	Serotonin reuptake inhibitor
3332	-1.09	cp	BRD-K75615183	talipexole	Adrenergic receptor agonist
3333	-1.09	cp	BRD-K77947974	fluspirilene	Dopamine receptor antagonist
3352	-1.19	cp	BRD-K50938786	ropivacaine	Sodium channel blocker
3356	-1.2	cp	BRD-K53972329	ruxolitinib	JAK inhibitor
3357	-1.2	cp	BRD-K04412738	tramadol	Norepinephrine reuptake inhibitor
3372	-1.27	cp	BRD-K00610438	altanserin	Serotonin receptor antagonist
3373	-1.27	cp	BRD-K49027941	PSB-1115	Adenosine receptor antagonist
3374	-1.27	cp	BRD-K47631482	bromhexine	Mucolytic agent
3375	-1.27	cp	BRD-K88560311	rucaparib	PARP inhibitor
3388	-1.34	cp	BRD-A43882281	pinacidil	ATP channel activator
3394	-1.36	cp	BRD-K51918615	iodophenpropit	Histamine receptor antagonist
3406	-1.4	cp	BRD-K20141153	atomoxetine	Norepinephrine transporter inhibitor
3407	-1.41	cp	BRD-K60298136	ITE	Aryl hydrocarbon receptor agonist
3409	-1.41	cp	BRD-A16700644	isoxsuprine	Adrenergic receptor agonist
3413	-1.44	cp	BRD-K78278890	NM-PP1	Mutant kinase inhibitor
3414	-1.44	cp	BRD-K66944906	fraxidin	Carbonic anhydrase inhibitor
3415	-1.44	cp	BRD-K04046242	equilin	Estrogen receptor agonist
3417	-1.44	cp	BRD-A46179541	doxapram	Potassium channel blocker
3418	-1.44	cp	BRD-K80738081	resveratrol	Cytochrome P450 inhibitor
3419	-1.45	cp	BRD-K51662849	ilomastat	Matrix metalloprotease inhibitor
3424	-1.48	cp	BRD-K04833372	GSK-1904529A	IGF-1 inhibitor
3425	-1.48	cp	BRD-K38903228	hesperidin	Flavanone glycoside
3426	-1.48	cp	BRD-K99174507	cardiogenol-c	Cardiomyogenesis inducer
3427	-1.48	cp	BRD-K67439147	SIB-1893	Glutamate receptor antagonist
3428	-1.48	cp	BRD-K60770992	pergolide	Dopamine receptor agonist
3431	-1.52	cp	BRD-K68873215	phosphodiesterase-V-inhibitor-II	Phosphodiesterase inhibitor
3432	-1.52	cp	BRD-A65145453	ATPA	Glutamate receptor agonist
3433	-1.52	cp	BRD-A36074203	remacemide	Glutamate receptor antagonist
3436	-1.55	cp	BRD-A49765801	fludroxycortide	Glucocorticoid receptor agonist
3437	-1.55	cp	BRD-A65597028	RX-821002	Adrenergic receptor antagonist
3450	-1.59	cp	BRD-K16444452	ibudilast	Leukotriene receptor antagonist
3451	-1.59	cp	BRD-K94920105	DR-2313	PARP inhibitor
3452	-1.59	cp	BRD-K02867583	minaprine	Serotonin reuptake inhibitor
3453	-1.59	cp	BRD-A95869247	indapamide	Thiazide diuretic
3458	-1.62	cp	BRD-K07888196	tyrphostin-AG-538	IGF-1 inhibitor
3459	-1.62	cp	BRD-A48257147	PHCCC	Glutamate receptor agonist
3463	-1.62	cp	BRD-K97764662	PD-173074	FGFR inhibitor
3464	-1.62	cp	BRD-A51714012	venlafaxine	Adrenergic inhibitor
3468	-1.66	cp	BRD-K89162000	tandutinib	FLT3 inhibitor
3469	-1.66	cp	BRD-K94689771	pinocembrin	CYP1B1 inhibitor
3470	-1.66	cp	BRD-A04553218	chlorphenamine	Histamine receptor antagonist
3473	-1.66	cp	BRD-K79254416	decitabine	DNA methyltransferase inhibitor
3477	-1.67	cp	BRD-A56012032	thiorphan	Membrane metalloendopeptidase inhibitor
3481	-1.69	cp	BRD-K10843433	phenylbutazone	Cyclooxygenase inhibitor
3482	-1.69	cp	BRD-A54927599	KF-38789	P-selectin inhibitor
3484	-1.69	cp	BRD-K53857191	risperidone	Dopamine receptor antagonist
3485	-1.69	cp	BRD-K53414658	tivozanib	VEGFR inhibitor
3494	-1.73	cp	BRD-A95445494	maackiain	Sodium/glucose cotransporter inhibitor
3495	-1.73	cp	BRD-A06784547	MRS-1334	Adenosine receptor antagonist
3509	-1.76	cp	BRD-K82381502	acetylcholine	Acetylcholine receptor agonist
3510	-1.76	cp	BRD-A69512159	carbidopa	Aromatic L-amino acid decarboxylase inhibitor
3511	-1.79	cp	BRD-A34751532	homosalate	HSP inducer
3514	-1.8	cp	BRD-K10467831	tibolone	Androgen receptor agonist
3516	-1.8	cp	BRD-K35723520	darinaparsin	Apoptosis stimulant
3517	-1.8	cp	BRD-K96354014	nifedipine	Calcium channel blocker
3527	-1.83	cp	BRD-A71657825	2-(biphenyl-4-ylsulfonamido)pentanedioic-acid	Matrix metalloprotease inhibitor
3528	-1.83	cp	BRD-K82983861	GW-0742	PPAR receptor agonist
3535	-1.87	cp	BRD-K73999723	telmisartan	Angiotensin receptor antagonist
3536	-1.87	cp	BRD-K40782193	QX-222	Sodium channel blocker
3537	-1.87	cp	BRD-A94669766	naringenin	Aromatase inhibitor
3539	-1.87	cp	BRD-A21858158	praziquantel	Anthelmintic
3545	-1.9	cp	BRD-K19605405	ZM-241385	Adenosine receptor antagonist
3546	-1.9	cp	BRD-K84996949	sinensetin	Cyclooxygenase inhibitor
3547	-1.9	cp	BRD-K08890269	CO-102862	Sodium channel blocker
3553	-1.9	cp	BRD-K91699951	benzonatate	Local anesthetic
3555	-1.92	cp	BRD-K26521938	dinoprostone	Prostanoid receptor agonist
3563	-1.95	cp	BRD-K76698671	HNHA	HDAC inhibitor
3567	-1.97	cp	BRD-K09397065	SR-57227A	Serotonin receptor agonist
3568	-1.97	cp	BRD-K89375097	pirenzepine	Acetylcholine receptor antagonist
3578	-1.99	cp	BRD-M64432851	sunitinib	FLT3 inhibitor
3580	-2.01	cp	BRD-K68620903	dydrogesterone	Progesterone receptor agonist
3587	-2.04	cp	BRD-K80315159	DPPE	Histamine receptor antagonist
3591	-2.04	cp	BRD-A26711594	nicardipine	Calcium channel blocker
3597	-2.08	cp	BRD-K15025317	BAY-11-7821	NFkB pathway inhibitor
3600	-2.08	cp	BRD-A31159102	fluoxetine	Selective serotonin reuptake inhibitor (SSRI)
3601	-2.08	cp	BRD-K92778217	mefenamic-acid	Cyclooxygenase inhibitor
3609	-2.14	cp	BRD-K64514229	toltrazuril	Antiprotozoal
3610	-2.15	cp	BRD-A79672927	tropicamide	Acetylcholine receptor antagonist
3616	-2.18	cp	BRD-K11163873	phenanthridone	PARP inhibitor
3617	-2.18	cp	BRD-A65671304	candesartan	Angiotensin receptor antagonist
3619	-2.19	cp	BRD-A90799790	isradipine	Calcium channel blocker
3620	-2.2	cp	BRD-K53959060	indirubin	CDK inhibitor
3626	-2.22	cp	BRD-K32710582	EI-247	IGF-1 inhibitor
3627	-2.22	cp	BRD-K26134695	calpeptin	Calpain inhibitor
3628	-2.22	cp	BRD-K45033733	famciclovir	DNA polymerase inhibitor
3629	-2.22	cp	BRD-A00993607	alprenolol	Adrenergic receptor antagonist
3631	-2.22	cp	BRD-A08187463	racecadotril	Enkephalinase inhibitor
3635	-2.25	cp	BRD-K83302049	protopine	Histamine receptor antagonist
3637	-2.26	cp	BRD-K07736136	VX-702	p38 MAPK inhibitor
3638	-2.26	cp	BRD-K88871508	lisuride	Dopamine receptor agonist
3639	-2.26	cp	BRD-K88759641	EMD-66684	Angiotensin receptor antagonist
3643	-2.26	cp	BRD-K86204871	terconazole	Sterol demethylase inhibitor
3644	-2.26	cp	BRD-K79602928	metformin	Insulin sensitizer
3645	-2.26	cp	BRD-K45117373	Y-26763	Potassium channel activator
3647	-2.29	cp	BRD-K78373679	RO-3306	CDK inhibitor
3656	-2.33	cp	BRD-K04414442	SB-222200	Tachykinin antagonist
3660	-2.36	cp	BRD-K60038276	irbesartan	Angiotensin receptor antagonist
3661	-2.36	cp	BRD-K60274257	dephostatin	Tyrosine phosphatase inhibitor
3662	-2.37	cp	BRD-K60060639	methyllidocaine	antiarrhythmic medication
3663	-2.37	cp	BRD-K56115039	BU-226	Imidazoline receptor ligand
3666	-2.38	cp	BRD-K06895174	cisapride	Serotonin receptor agonist
3667	-2.38	cp	BRD-A80017228	bendroflumethiazide	Sodium/potassium/chloride transporter inhibitor
3670	-2.4	cp	BRD-K76568384	PHTPP	Estrogen receptor antagonist
3671	-2.4	cp	BRD-A82656074	naltrindole	Opioid receptor antagonist
3672	-2.4	cp	BRD-K13032584	procarbazine	Monoamine oxidase inhibitor
3682	-2.42	cp	BRD-A72758037	asiatic-acid	Apoptosis stimulant
3685	-2.43	cp	BRD-K32330832	VER-155008	HSP inhibitor
3686	-2.43	cp	BRD-K46556543	canrenoic-acid	Mineralocorticoid receptor antagonist
3689	-2.45	cp	BRD-A01593789	chlormadinone	5-alpha reductase inhibitor
3692	-2.47	cp	BRD-A20126139	medrysone	Glucocorticoid receptor agonist
3693	-2.48	cp	BRD-K13646352	midostaurin	FLT3 inhibitor
3694	-2.48	cp	BRD-A93000692	ciglitazone	PPAR receptor agonist
3695	-2.48	cp	BRD-K67017579	cilostazol	Phosphodiesterase inhibitor
3697	-2.48	cp	BRD-A05352148	ipratropium	Acetylcholine receptor antagonist
3699	-2.5	cp	BRD-K52080565	rilmenidine	Imidazoline receptor agonist
3705	-2.5	cp	BRD-K38197229	bumetanide	Solute carrier family member inhibitor
3706	-2.51	cp	BRD-A81866333	CGS-21680	Adenosine receptor agonist
3707	-2.51	cp	BRD-A44090213	indoprofen	Cyclooxygenase inhibitor
3709	-2.54	cp	BRD-K67506692	tyrphostin-AG-126	ERK1 and ERK2 phosphorylation inhibitor
3710	-2.54	cp	BRD-K25224017	pirenperone	Serotonin receptor antagonist
3719	-2.57	cp	BRD-K76810206	nicergoline	Adrenergic receptor antagonist
3728	-2.61	cp	BRD-K91442916	CAM-9-026	Membrane metalloendopeptidase inhibitor
3729	-2.63	cp	BRD-K91904471	SD-169	p38 MAPK inhibitor
3739	-2.64	cp	BRD-K06854232	AM-580	Retinoid receptor agonist
3743	-2.68	cp	BRD-K41051431	mecillinam	Bacterial cell wall synthesis inhibitor
3744	-2.68	cp	BRD-K26669427	WR-216174	PFMRK inhibitor
3753	-2.7	cp	BRD-K59037100	oxybenzone	Lipase inhibitor
3755	-2.71	cp	BRD-K51066026	aminoindazole	Ionophore
3756	-2.71	cp	BRD-A52172093	VU-0413807-2	Calcium channel blocker
3757	-2.71	cp	BRD-K21733600	rofecoxib	Cyclooxygenase inhibitor
3758	-2.71	cp	BRD-K28936863	ketotifen	Histamine receptor agonist
3760	-2.71	cp	BRD-K67783091	haloperidol	Dopamine receptor antagonist
3763	-2.74	cp	BRD-A96456596	FPL-55712	Leukotriene receptor antagonist
3765	-2.75	cp	BRD-A95096829	PNU-96415E	Dopamine receptor antagonist
3766	-2.75	cp	BRD-A41304429	practolol	Adrenergic receptor antagonist
3767	-2.75	cp	BRD-A25234499	aminoglutethimide	Glucocorticoid receptor antagonist
3768	-2.77	cp	BRD-K45401373	betulinic-acid	Apoptosis stimulant
3784	-2.81	cp	BRD-K08556791	ethoprop	Acetylcholinesterase inhibitor
3787	-2.82	cp	BRD-K01095011	finasteride	5-alpha reductase inhibitor
3790	-2.82	cp	BRD-K50387473	XMD-892	MAP kinase inhibitor
3792	-2.85	cp	BRD-K34508425	KUC103898N	-666
3793	-2.85	cp	BRD-K89055274	alverine	Muscle relaxant
3794	-2.85	cp	BRD-K55127134	fluphenazine	Dopamine receptor antagonist
3807	-2.89	cp	BRD-K41410256	balsalazide	Cyclooxygenase inhibitor
3812	-2.92	cp	BRD-K66874953	pifithrin-alpha	TP53 inhibitor
3816	-2.93	cp	BRD-K59574735	ubenimex	Leukotriene inhibitor
3818	-2.95	cp	BRD-K89125793	tinidazole	Antiprotozoal
3829	-3	cp	BRD-A26334849	propafenone	Antiarrhythmic
3830	-3	cp	BRD-K34014345	naproxol	Anti-inflammatory
3839	-3.03	cp	BRD-K62996583	lidoflazine	Calcium channel blocker
3840	-3.03	cp	BRD-K26573499	DMAB-anabaseine	Adrenergic receptor agonist
3841	-3.03	cp	BRD-K06467078	corynanthine	Adrenergic receptor antagonist
3850	-3.07	cp	BRD-K51485625	ritonavir	HIV protease inhibitor
3851	-3.07	cp	BRD-K25741894	skimmianine	Acetylcholinesterase inhibitor
3852	-3.07	cp	BRD-K71266197	PSB-06126	NTPDase inhibitor
3855	-3.07	cp	BRD-K78959463	FPL-64176	Calcium channel activator
3856	-3.08	cp	BRD-A07875874	cilnidipine	Calcium channel blocker
3862	-3.1	cp	BRD-K09635314	M-3M3FBS	phospholipase activator
3863	-3.1	cp	BRD-A96882008	L-732138	Tachykinin antagonist
3870	-3.14	cp	BRD-K04923131	GSK-3-inhibitor-IX	Glycogen synthase kinase inhibitor
3871	-3.14	cp	BRD-K90259198	W-7	Calmodulin antagonist
3872	-3.14	cp	BRD-A31007383	SDZ-WAG-994	Adenosine receptor agonist
3873	-3.14	cp	BRD-K87919739	tyrphostin-AG-825	Receptor tyrosine protein kinase inhibitor
3875	-3.14	cp	BRD-K87226815	cycloserine	Bacterial cell wall synthesis inhibitor
3881	-3.17	cp	BRD-A70731303	avrainvillamide-analog-5	nucleophosmin inhibitor
3897	-3.22	cp	BRD-K35458079	edaravone	Nootropic agent
3898	-3.23	cp	BRD-A20131130	2',5'-dideoxyadenosine	Adenylyl cyclase inhibitor
3900	-3.23	cp	BRD-K47679368	bromfenac	Cyclooxygenase inhibitor
3901	-3.25	cp	BRD-K35573744	erbstatin-analog	EGFR inhibitor
3905	-3.28	cp	BRD-K35128472	2-aminopurine	Serine/threonine kinase inhibitor
3906	-3.28	cp	BRD-K83144676	olmesartan	Angiotensin antagonist
3907	-3.28	cp	BRD-K50422030	clomethiazole	GABA receptor antagonist
3914	-3.31	cp	BRD-K22227508	targinine	Nitric oxide synthase inhibitor
3915	-3.31	cp	BRD-K94832621	Y-134	Estrogen receptor antagonist
3916	-3.32	cp	BRD-A10903566	imiloxan	Adrenergic receptor antagonist
3918	-3.34	cp	BRD-A46186775	hydrocortisone	Glucocorticoid receptor agonist
3924	-3.35	cp	BRD-M72442222	vicriviroc	CC chemokine receptor antagonist
3925	-3.35	cp	BRD-K54708045	nTZDpa	PPAR receptor agonist
3927	-3.36	cp	BRD-K00312224	PPT	Estrogen receptor agonist
3928	-3.36	cp	BRD-A33447119	oxfendazole	Anthelmintic
3929	-3.37	cp	BRD-K76587808	fraxetin	Antioxidant
3935	-3.39	cp	BRD-K03600606	catechin	Beta secretase inhibitor
3940	-3.42	cp	BRD-A55594068	vinblastine	Microtubule inhibitor
3941	-3.42	cp	BRD-K27871032	lysergol	Ergoline alkaloid
3947	-3.43	cp	BRD-K91290917	amodiaquine	Histamine receptor agonist
3952	-3.45	cp	BRD-K01493881	apigenin	Casein kinase inhibitor
3953	-3.45	cp	BRD-K01624546	docosatrienoic-acid	LTB4 inhibitor
3954	-3.45	cp	BRD-A68929948	DAPT-GSI-IX	Gamma secretase inhibitor
3958	-3.45	cp	BRD-K79425933	benperidol	Dopamine receptor antagonist
3959	-3.45	cp	BRD-A52326238	isogedunin	HSP inhibitor
3960	-3.46	cp	BRD-A78942461	ICI-118551	Adrenergic receptor antagonist
3963	-3.47	cp	BRD-A71262238	nafadotride	Dopamine receptor antagonist
3969	-3.47	cp	BRD-K71823332	epothilone-a	Microtubule stabilizing agent
3971	-3.49	cp	BRD-K04146668	GW-441756	Growth factor receptor inhibitor
3978	-3.51	cp	BRD-K69195780	NAN-190	Serotonin receptor agonist
3979	-3.51	cp	BRD-A49225603	alimemazine	Histamine receptor agonist
3980	-3.51	cp	BRD-K33818169	GW-3965	LXR agonist
3981	-3.52	cp	BRD-K81876028	CP-93129	Serotonin receptor agonist
3982	-3.52	cp	BRD-K41996876	tyrphostin-1	EGFR inhibitor
3983	-3.52	cp	BRD-A64125466	dehydrocholic-acid	choleretic agent
3985	-3.53	cp	BRD-A62021152	WAY-161503	Serotonin receptor agonist
3996	-3.56	cp	BRD-K08619574	thioproperazine	Dopamine receptor antagonist
4001	-3.59	cp	BRD-K68437527	EMF-bca1-60	caspase inhibitor
4002	-3.59	cp	BRD-A26095496	clobetasol	Glucocorticoid receptor agonist
4003	-3.59	cp	BRD-K59369769	tozasertib	Aurora kinase inhibitor
4011	-3.65	cp	BRD-K87048468	RS-102221	Serotonin receptor antagonist
4012	-3.65	cp	BRD-K92428232	GSK-461364	PLK inhibitor
4013	-3.65	cp	BRD-K44497846	enalapril	ACE inhibitor
4019	-3.7	cp	BRD-A31521121	methocarbamol	Muscle relaxant
4020	-3.7	cp	BRD-A98299281	velnacrine	cholinesterase inhibitor
4022	-3.74	cp	BRD-K26160755	RS-45041-190	Imidazoline receptor agonist
4025	-3.78	cp	BRD-A67799922	phenoxybenzamine	Adrenergic receptor antagonist
4029	-3.8	cp	BRD-K84955386	hyperoside	Glucosidase inhibitor
4031	-3.81	cp	BRD-K59273480	propentofylline	Adenosine reuptake inhibitor
4032	-3.81	cp	BRD-K67637637	olopatadine	Histamine receptor antagonist
4040	-3.86	cp	BRD-A66563878	medetomidine	Adrenergic receptor agonist
4043	-3.88	cp	BRD-K74195153	irsogladine	Phosphodiesterase inhibitor
4047	-3.9	cp	BRD-K96319534	phentermine	Dopamine uptake inhibitor
4048	-3.91	cp	BRD-K02607075	tubocurarine	Acetylcholine receptor antagonist
4049	-3.91	cp	BRD-A95696066	nisoxetine	Norepinephrine reuptake inhibitor
4053	-3.94	cp	BRD-K89997465	chlorpromazine	Dopamine receptor antagonist
4055	-3.96	cp	BRD-K81521265	dicyclohexylurea	Epoxide hydolase inhibitor
4058	-3.98	cp	BRD-K52020312	metronidazole	DNA inhibitor
4059	-3.98	cp	BRD-K34608650	BRD-K34608650	Cannabinoid receptor agonist
4060	-3.99	cp	BRD-K16336526	capsaicin	TRPV agonist
4061	-4.02	cp	BRD-K50324045	avrainvillamide-analog-6	nucleophosmin inhibitor
4062	-4.02	cp	BRD-K81128206	edrophonium	Acetylcholinesterase inhibitor
4067	-4.05	cp	BRD-K94070024	depomedrol	Glucocorticoid receptor agonist
4068	-4.05	cp	BRD-K82091397	SB-239063	p38 MAPK inhibitor
4072	-4.07	cp	BRD-A03216249	mepivacaine	Potassium channel blocker
4073	-4.07	cp	BRD-A53077924	tianeptine	Selective serotonin reuptake enhancer (SSRE)
4079	-4.09	cp	BRD-K87158025	benzamil	Sodium channel blocker
4080	-4.09	cp	BRD-K30020243	aliskiren	Antihypertensive
4081	-4.09	cp	BRD-K00627859	tubastatin-a	HDAC inhibitor
4084	-4.12	cp	BRD-K94379058	BML-190	Cannabinoid receptor inverse agonist
4090	-4.15	cp	BRD-A58157837	butabindide	Tripeptidyl peptidase inhibitor
4092	-4.17	cp	BRD-K82865713	prostaglandin-b2	cAMP inhibitor
4098	-4.2	cp	BRD-K77171813	proxyfan	Histamine receptor modulator
4102	-4.21	cp	BRD-A84493640	atovaquone	Mitochondrial electron transport inhibitor
4106	-4.23	cp	BRD-A78877355	nefopam	Cyclooxygenase inhibitor
4107	-4.23	cp	BRD-K76133116	benzydamine	Membrane integrity inhibitor
4108	-4.23	cp	BRD-K66353228	zoxazolamine	Myorelaxant
4114	-4.26	cp	BRD-A42346008	metanephrine	Epinephrine metabolite
4120	-4.3	cp	BRD-K03842655	penitrem-a	Potassium channel blocker
4121	-4.3	cp	BRD-A75517195	thiazolopyrimidine	CDC inhibitor
4124	-4.33	cp	BRD-A12016240	LY-278584	Serotonin receptor antagonist
4130	-4.37	cp	BRD-A54487287	cortisone	Glucocorticoid receptor agonist
4131	-4.39	cp	BRD-K79366068	PSB-069	NTPDase inhibitor
4132	-4.39	cp	BRD-K68558722	deracoxib	Cyclooxygenase inhibitor
4134	-4.4	cp	BRD-K72222507	quinapril	ACE inhibitor
4141	-4.42	cp	BRD-A13946108	sulindac	Cyclooxygenase inhibitor
4142	-4.42	cp	BRD-A25576662	streptozotocin	DNA alkylating agent
4149	-4.48	cp	BRD-K81729199	AQ-RA741	Acetylcholine receptor antagonist
4155	-4.51	cp	BRD-A27554692	altrenogest	Progestogen hormone
4156	-4.51	cp	BRD-K63979671	etifenin	Compound used in hepatobiliary scans of the liver
4157	-4.51	cp	BRD-A50311610	meclozine	CAR agonist
4158	-4.51	cp	BRD-K30649484	mafenide	Carbonic anhydrase inhibitor
4159	-4.52	cp	BRD-A55946879	BW-B70C	Lipoxygenase inhibitor
4163	-4.54	cp	BRD-A36066264	estradiol-benzoate	Estrogen receptor agonist
4165	-4.55	cp	BRD-K85503079	perospirone	Dopamine receptor antagonist
4166	-4.56	cp	BRD-K10065684	dantron	Laxative
4168	-4.56	cp	BRD-A29485665	bicalutamide	Androgen receptor antagonist
4170	-4.58	cp	BRD-K26429091	J-104129	Acetylcholine receptor antagonist
4172	-4.58	cp	BRD-K46056750	AZD-7762	CHK inhibitor
4174	-4.59	cp	BRD-K40901640	cinanserin	Serotonin receptor antagonist
4177	-4.6	cp	BRD-K45542189	diethylcarbamazine	Lipoxygenase inhibitor
4178	-4.62	cp	BRD-K27184429	levocetirizine	Histamine receptor antagonist
4183	-4.64	cp	BRD-K17497770	butein	EGFR inhibitor
4184	-4.65	cp	BRD-K21283037	riluzole	Glutamate inhibitor
4185	-4.65	cp	BRD-K10177585	PSB-11	Adenosine receptor antagonist
4186	-4.65	cp	BRD-K17796732	JWH-015	Cannabinoid receptor agonist
4187	-4.65	cp	BRD-K62736196	guanabenz	-666
4192	-4.68	cp	BRD-K96134740	kitasamycin	Protein synthesis inhibitor
4195	-4.68	cp	BRD-A42571354	cetirizine	Histamine receptor antagonist
4196	-4.69	cp	BRD-K01436366	XMD-1150	Leucine rich repeat kinase inhibitor
4197	-4.69	cp	BRD-A96107863	nisoldipine	Calcium channel blocker
4198	-4.7	cp	BRD-K85090592	pilocarpine	Acetylcholine receptor agonist
4199	-4.71	cp	BRD-K13356952	methazolamide	Carbonic anhydrase inhibitor
4203	-4.76	cp	BRD-K11129031	gemfibrozil	Lipoprotein lipase activator
4208	-4.79	cp	BRD-A68723818	brompheniramine	Histamine receptor antagonist
4213	-4.83	cp	BRD-K46469693	SCH-442416	Adenosine receptor antagonist
4214	-4.83	cp	BRD-A24228527	ofloxacin	Bacterial DNA gyrase inhibitor
4216	-4.84	cp	BRD-A15131297	benazepril	ACE inhibitor
4223	-4.9	cp	BRD-A49734948	foliosidine	Plant alkaloid
4224	-4.9	cp	BRD-K48300629	zonisamide	Sodium channel blocker
4227	-4.91	cp	BRD-K85266041	DNQX	Glutamate receptor antagonist
4228	-4.91	cp	BRD-A42831637	tetrahydrocannabinol-7-oic-acid	Anti-inflammatory
4232	-4.93	cp	BRD-K54094468	remoxipride	Dopamine receptor antagonist
4235	-4.96	cp	BRD-K26863634	BIX-01338	Histone lysine methyltransferase inhibitor
4238	-4.97	cp	BRD-K10860596	granisetron	Serotonin receptor antagonist
4239	-4.97	cp	BRD-K81225797	SCH-58261	Adenosine receptor antagonist
4241	-4.98	cp	BRD-A61858259	CAY-10415	Insulin sensitizer
4245	-5	cp	BRD-K50168500	canertinib	EGFR inhibitor
4246	-5	cp	BRD-K06753942	nobiletin	MEK inhibitor
4251	-5.04	cp	BRD-K04710043	hexamethylenebisacetamide	AKT inhibitor
4255	-5.05	cp	BRD-K09497549	kawain	Calcium channel modulator
4261	-5.1	cp	BRD-A24817035	laudanosine	Central nervous system agent
4262	-5.1	cp	BRD-A73368467	fexofenadine	Histamine receptor antagonist
4263	-5.11	cp	BRD-K09635134	l-erythro-MAPP	negative control for D-erythro-MAPP
4270	-5.14	cp	BRD-A85472596	L-670596	Prostanoid receptor antagonist
4273	-5.17	cp	BRD-K15519488	CS-110266	Dopamine receptor agonist
4274	-5.18	cp	BRD-A02189320	met-leu-phe	-666
4275	-5.18	cp	BRD-A70083328	secnidazole	Acetylcholinesterase inhibitor
4278	-5.19	cp	BRD-A13084692	troglitazone	Insulin sensitizer
4282	-5.22	cp	BRD-K34441861	moexipril	ACE inhibitor
4283	-5.23	cp	BRD-K75478907	GS-39783	GABA receptor modulator
4284	-5.24	cp	BRD-K63150726	JTE-907	Cannabinoid receptor inverse agonist
4285	-5.24	cp	BRD-K59332007	linopirdine	Potassium channel blocker
4288	-5.25	cp	BRD-K57033106	tripelennamine	Histamine receptor antagonist
4290	-5.25	cp	BRD-A09722536	cyclophosphamide	DNA alkylating agent
4292	-5.29	cp	BRD-K11853856	PJ-34	PARP inhibitor
4293	-5.3	cp	BRD-K36616567	doxepin	Histamine receptor antagonist
4295	-5.32	cp	BRD-K86003836	flubendazole	Tubulin inhibitor
4298	-5.33	cp	BRD-K29950728	clomifene	Estrogen receptor antagonist
4302	-5.36	cp	BRD-K48168960	propylthiouracil	Thyroid peroxidase inhibitor
4303	-5.37	cp	BRD-K10974103	diloxanide	Protein synthesis inhibitor
4308	-5.39	cp	BRD-A50928468	norgestrel	Progesterone receptor agonist
4312	-5.43	cp	BRD-K54142781	cirazoline	Adrenergic receptor agonist
4322	-5.49	cp	BRD-K71003802	hippeastrine	Plant alkaloid
4327	-5.53	cp	BRD-K05901394	terguride	Dopamine receptor agonist
4337	-5.56	cp	BRD-A15530910	carpindolol	Adrenergic receptor antagonist
4342	-5.61	cp	BRD-A78391468	prednisolone	Glucocorticoid receptor agonist
4347	-5.64	cp	BRD-K06234293	LY-364947	TGF beta receptor inhibitor
4350	-5.66	cp	BRD-A41833852	naloxone	Opioid receptor antagonist
4351	-5.68	cp	BRD-A58048407	nimodipine	Calcium channel blocker
4353	-5.69	cp	BRD-K26015241	ODQ	Guanylyl cyclase inhibitor
4354	-5.69	cp	BRD-K31987754	oleylethanolamide	Cannabinoid receptor agonist
4356	-5.7	cp	BRD-K25186396	tangeritin	Cell cycle inhibitor
4357	-5.7	cp	BRD-K05181463	L-741626	Dopamine receptor antagonist
4358	-5.7	cp	BRD-K24240364	GYKI-52466	Glutamate receptor antagonist
4359	-5.71	cp	BRD-K05464208	JX-401	p38 MAPK inhibitor
4360	-5.71	cp	BRD-K88611939	aniracetam	Glutamate receptor agonist
4362	-5.72	cp	BRD-A08877921	cephalotaxine	Protein synthesis inhibitor
4365	-5.75	cp	BRD-K55677650	CO-101244	Ionotropic glutamate receptor antagonist
4366	-5.77	cp	BRD-K16195444	oxymetazoline	Adrenergic receptor agonist
4368	-5.78	cp	BRD-A39747742	estradiol-valerate	Estrogen receptor agonist
4370	-5.78	cp	BRD-K12219985	glipizide	Sulfonylurea
4379	-5.85	cp	BRD-K49404994	levetiracetam	Calcium channel blocker
4380	-5.85	cp	BRD-K76908866	CP-724714	EGFR inhibitor
4383	-5.86	cp	BRD-K37289225	clozapine	Dopamine receptor antagonist
4389	-5.89	cp	BRD-K72541103	JAK3-inhibitor-I	JAK inhibitor
4395	-5.9	cp	BRD-A59303141	quinethazone	Thiazide diuretic
4400	-5.93	cp	BRD-A49160188	donepezil	Acetylcholinesterase inhibitor
4405	-5.95	cp	BRD-K71289571	zafirlukast	Leukotriene receptor antagonist
4406	-5.97	cp	BRD-A45333398	periplocymarin	Apoptosis stimulant
4410	-6	cp	BRD-A85025557	NCS-382	GABA receptor antagonist
4412	-6.03	cp	BRD-K33860217	CP-94253	Serotonin receptor agonist
4419	-6.06	cp	BRD-K32584078	BML-257	AKT inhibitor
4420	-6.06	cp	BRD-K95899059	LY-344864	Serotonin receptor agonist
4423	-6.08	cp	BRD-A39230911	chlorphensin	Muscle relaxant
4426	-6.1	cp	BRD-K00603606	ticlopidine	Purinergic receptor antagonist
4430	-6.12	cp	BRD-A17453586	MDL-72832	Serotonin receptor agonist
4433	-6.13	cp	BRD-K85119730	tolbutamide	ATP channel blocker
4439	-6.17	cp	BRD-K19284129	salvinorin-a	Opioid receptor agonist
4440	-6.17	cp	BRD-K43978949	PIT	Purinergic receptor antagonist
4442	-6.18	cp	BRD-K55748775	SCH-28080	ATPase inhibitor
4447	-6.2	cp	BRD-K22193694	dioxybenzone	Topical sunscreen agent
4448	-6.21	cp	BRD-K44849676	capsazepine	TRPV agonist
4449	-6.22	cp	BRD-A89175223	bisoprolol	Adrenergic receptor antagonist
4450	-6.24	cp	BRD-K99447003	enalaprilat	ACE inhibitor
4452	-6.25	cp	BRD-A24429032	HEAT	Adrenergic receptor antagonist
4459	-6.3	cp	BRD-K43736954	cortisone	Glucocorticoid receptor agonist
4461	-6.31	cp	BRD-K10466330	AVA	Nucleophosmin inhibitor
4464	-6.31	cp	BRD-A48430263	pioglitazone	Insulin sensitizer
4466	-6.33	cp	BRD-K95309561	dienestrol	Estrogen receptor agonist
4468	-6.34	cp	BRD-K10670311	sulfasalazine	Antirheumatic
4469	-6.34	cp	BRD-K15868788	SDZ-205-557	Serotonin receptor antagonist
4472	-6.35	cp	BRD-A11135865	nor-binaltorphimine	Opioid receptor antagonist
4479	-6.43	cp	BRD-K44353683	nateglinide	Insulin secretagogue
4482	-6.45	cp	BRD-K47780086	penciclovir	DNA directed DNA polymerase inhibitor
4484	-6.45	cp	BRD-K67102207	phenylbutyrate	HDAC inhibitor
4486	-6.47	cp	BRD-K46384212	o-3M3FBS	phospholipase activator
4487	-6.48	cp	BRD-A80213327	NSC-23766	Ras GTPase inhibitor
4488	-6.49	cp	BRD-K93480852	KN-93	Calcium-calmodulin dependent protein kinase inhibitor
4490	-6.52	cp	BRD-A19661776	mianserin	Serotonin receptor antagonist
4497	-6.55	cp	BRD-A84702196	penicillin	Bacterial cell wall synthesis inhibitor
4499	-6.57	cp	BRD-A70407468	PSB-36	Adenosine receptor antagonist
4505	-6.63	cp	BRD-A46393198	tetramisole	Immunostimulant
4506	-6.65	cp	BRD-A76093993	cromakalim	Potassium channel activator
4507	-6.66	cp	BRD-A55416093	colforsin	Adenylyl cyclase activator
4509	-6.66	cp	BRD-K62363391	dapsone	Bacterial antifolate
4511	-6.67	cp	BRD-A15914070	4-hydroxy-2-nonenal	Cytotoxic lipid peroxidation product
4519	-6.72	cp	BRD-A91452556	estradiol-cypionate	Estrogen receptor agonist
4529	-6.78	cp	BRD-K40530731	hyoscyamine	Acetylcholine receptor antagonist
4532	-6.8	cp	BRD-K77390737	xanthohumol	ATPase inhibitor
4533	-6.8	cp	BRD-K37447567	hydrocotarnine	Opioid receptor antagonist
4536	-6.82	cp	BRD-K28849549	mesalazine	Cyclooxygenase inhibitor
4537	-6.83	cp	BRD-A39052811	mosapride	Serotonin receptor agonist
4538	-6.84	cp	BRD-K80970344	pyrrolidine-dithiocarbamate	NFkB pathway inhibitor
4539	-6.84	cp	BRD-K71731651	PNU-120596	Acetylcholine receptor agonist
4540	-6.84	cp	BRD-K18059238	gamma-linolenic-acid	Cyclooxygenase inhibitor
4543	-6.85	cp	BRD-K50866992	tropisetron	Serotonin receptor antagonist
4545	-6.85	cp	BRD-A87848830	bimatoprost	Prostanoid receptor agonist
4546	-6.87	cp	BRD-U44700465	HG-5-88-01	Protein kinase inhibitor
4553	-6.91	cp	BRD-K27141178	SB-203186	Serotonin receptor antagonist
4557	-6.93	cp	BRD-K52721684	PCO-400	Potassium channel activator
4564	-7	cp	BRD-A36318220	necrostatin-1	RIPK inhibitor
4569	-7.03	cp	BRD-A38747044	KU-14R	Imidazoline receptor ligand
4573	-7.05	cp	BRD-A29289453	PCA-4248	Platelet activating factor receptor antagonist
4574	-7.07	cp	BRD-A45499626	UBP-302	Glutamate receptor antagonist
4576	-7.07	cp	BRD-K21450440	benzthiazide	Carbonic anhydrase inhibitor
4584	-7.12	cp	BRD-K74763371	bosentan	Endothelin receptor antagonist
4588	-7.21	cp	BRD-K26241953	piceatannol	SYK inhibitor
4589	-7.21	cp	BRD-K90524085	MY-5445	Phosphodiesterase inhibitor
4592	-7.22	cp	BRD-K30480208	torasemide	Electrolyte reabsorption inhibitor
4595	-7.23	cp	BRD-K91733562	secoisolariciresinol	Antioxidant
4602	-7.25	cp	BRD-K82562631	tolmetin	Cyclooxygenase inhibitor
4603	-7.27	cp	BRD-K45068323	W-13	Calmodulin antagonist
4604	-7.28	cp	BRD-A92177080	betamethasone	Glucocorticoid receptor agonist
4606	-7.29	cp	BRD-K77771411	moxonidine	Imidazoline receptor agonist
4607	-7.29	cp	BRD-K14282469	LY-165163	Serotonin receptor antagonist
4618	-7.38	cp	BRD-A10977446	carvedilol	Adrenergic receptor antagonist
4623	-7.42	cp	BRD-A65282128	cefazolin	Bacterial cell wall synthesis inhibitor
4624	-7.43	cp	BRD-M41783010	acamprosate	Glutamate receptor antagonist
4625	-7.44	cp	BRD-K18250272	propoxycaine	Local anesthetic
4628	-7.46	cp	BRD-K92301463	16,16-dimethylprostaglandin-e2	Prostanoid receptor agonist
4629	-7.46	cp	BRD-K00959089	thenoyltrifluoroacetone	Chelating agent
4639	-7.54	cp	BRD-K72783841	tyrphostin-AG-555	EGFR inhibitor
4643	-7.58	cp	BRD-K63874012	thioperamide	Histamine receptor antagonist
4647	-7.61	cp	BRD-K07325606	hispidin	PKC inhibitor
4648	-7.61	cp	BRD-K15842202	eudesmic-acid	-666
4649	-7.61	cp	BRD-K26548821	quinpirole	Dopamine receptor agonist
4650	-7.62	cp	BRD-A16478930	amcinonide	Glucocorticoid receptor agonist
4652	-7.65	cp	BRD-A71203467	l-stepholidine	Dopamine receptor antagonist
4657	-7.68	cp	BRD-K18757346	U-46619	Thromboxane receptor agonist
4658	-7.68	cp	BRD-K99946902	hexylresorcinol	Local anesthetic
4663	-7.71	cp	BRD-K01253243	SB-590885	RAF inhibitor
4665	-7.73	cp	BRD-K33459542	ditolylguanidine	Sigma receptor agonist
4667	-7.74	cp	BRD-K60640630	mometasone	Glucocorticoid receptor agonist
4668	-7.75	cp	BRD-K64890080	BI-2536	PLK inhibitor
4669	-7.76	cp	BRD-K64310881	MW-STK33-3B	Potassium channel activator
4670	-7.78	cp	BRD-K02526760	QS-11	ARFGAP inhibitor
4671	-7.78	cp	BRD-A31227688	kynuramine	Aryl hydrocarbon receptor activator
4675	-7.86	cp	BRD-K45330754	diethylstilbestrol	Estrogen receptor agonist
4678	-7.88	cp	BRD-K24201553	SB-269970	Serotonin receptor antagonist
4683	-7.92	cp	BRD-A06726973	dibutyrylcyclic-gmp	cGMP analog
4684	-7.93	cp	BRD-K36153907	KU-C103885	Cystic fibrosis transmembrane conductance regulator inhibitor
4687	-7.94	cp	BRD-K19136521	indirubin	CDK inhibitor
4691	-7.98	cp	BRD-K30563334	rifabutin	Protein synthesis inhibitor
4692	-7.98	cp	BRD-K81209159	herniarin	Acetylcholinesterase inhibitor
4698	-8.06	cp	BRD-K70330367	amantadine	Glutamate receptor antagonist
4702	-8.1	cp	BRD-K72024482	MRS-1754	Adenosine receptor antagonist
4704	-8.11	cp	BRD-K12260308	xanthoxyline	Antifungal
4710	-8.14	cp	BRD-K83972459	JWE-035	Aurora kinase inhibitor
4711	-8.15	cp	BRD-A30205217	ethotoin	Hydantoin antiepileptic
4712	-8.16	cp	BRD-K32412559	morphothebaine	Adrenergic receptor antagonist
4723	-8.23	cp	BRD-K36927236	glibenclamide	Sulfonylurea
4724	-8.27	cp	BRD-K97799481	theophylline	Adenosine receptor antagonist
4727	-8.28	cp	BRD-K68407802	KIN001-055	EGFR inhibitor
4728	-8.29	cp	BRD-K82147103	lofepramine	Norepinephrine reuptake inhibitor
4729	-8.29	cp	BRD-A39969961	eplerenone	Cytochrome P450 inhibitor
4735	-8.35	cp	BRD-K28428262	brivanib	FGFR inhibitor
4736	-8.35	cp	BRD-K21853356	RG-14620	EGFR inhibitor
4738	-8.37	cp	BRD-K29582677	flunarizine	Calcium channel blocker
4750	-8.46	cp	BRD-K64994968	progesterone	Progesterone receptor agonist
4752	-8.47	cp	BRD-K87024524	phenelzine	Monoamine oxidase inhibitor
4753	-8.47	cp	BRD-K54314721	zolmitriptan	Serotonin receptor agonist
4754	-8.47	cp	BRD-A30655177	LFM-A13	BTK inhibitor
4756	-8.47	cp	BRD-K49111258	prazosin	Adrenergic receptor antagonist
4761	-8.49	cp	BRD-K15891719	tenofovir	Reverse transcriptase inhibitor
4762	-8.5	cp	BRD-K31471398	dihydrexidine	Dopamine receptor agonist
4763	-8.51	cp	BRD-K01567962	pyrazolanthrone	JNK inhibitor
4770	-8.56	cp	BRD-K67977190	eprosartan	Angiotensin receptor antagonist
4771	-8.59	cp	BRD-K76304753	phenazopyridine	Local anesthetic
4772	-8.62	cp	BRD-A41450521	tosufloxacin	Bacterial DNA gyrase inhibitor
4776	-8.68	cp	BRD-K70883034	nimetazepam	GABA receptor agonist
4782	-8.72	cp	BRD-K80778372	RO-19-4605	GABA benzodiazepine site receptor inverse agonist
4787	-8.78	cp	BRD-K20714604	RS-56812	Serotonin receptor partial agonist
4791	-8.8	cp	BRD-A96255180	ribavirin	Antiviral
4793	-8.81	cp	BRD-K00662280	CL-218872	GABA receptor agonist
4795	-8.85	cp	BRD-K96799727	pifithrin-mu	HSP inhibitor
4798	-8.87	cp	BRD-K94080537	diethyltoluamide	DEET activator of fly antenna ionotropic receptor IR40a
4799	-8.87	cp	BRD-A16694057	bisphenol-a	PPAR receptor antagonist
4803	-8.87	cp	BRD-K80396088	gliquidone	Sulfonylurea
4807	-8.89	cp	BRD-K39462424	dexchlorpheniramine	Histamine receptor antagonist
4824	-9.08	cp	BRD-K04976539	aminogenistein	SRC inhibitor
4838	-9.2	cp	BRD-K14965640	ibuprofen	Cyclooxygenase inhibitor
4843	-9.23	cp	BRD-A88254928	salbutamol	Adrenergic receptor agonist
4847	-9.24	cp	BRD-K88789588	letrozole	Aromatase inhibitor
4848	-9.25	cp	BRD-M40783228	mesna	Antioxidant
4852	-9.29	cp	BRD-K30570479	VU-0400195-3	Glutamate receptor modulator
4860	-9.33	cp	BRD-K32821942	azathioprine	Dehydrogenase inhibitor
4864	-9.36	cp	BRD-K06014311	DH-97	Melatonin receptor antagonist
4874	-9.49	cp	BRD-K40965114	cyanopindolol	Adrenergic receptor antagonist
4880	-9.55	cp	BRD-K97509413	coumestrol	Estrogen receptor agonist
4888	-9.6	cp	BRD-K28029915	dolasetron	Serotonin receptor antagonist
4890	-9.62	cp	BRD-A81795050	U-18666A	Oxidosqualene cyclase inhibitor
4891	-9.62	cp	BRD-A08709697	heliotrine	Pyrrolizidine alkaloid
4893	-9.63	cp	BRD-K92000912	AM-251	Cannabinoid receptor antagonist
4896	-9.65	cp	BRD-M45964048	verteporfin	Photosensitizing agent
4906	-9.76	cp	BRD-K39621635	artemether	Antimalarial
4911	-9.8	cp	BRD-K69032158	diprotin-a	Dipeptidyl peptidase inhibitor
4914	-9.81	cp	BRD-K63641886	cefuroxime	Bacterial cell wall synthesis inhibitor
4918	-9.86	cp	BRD-K33226500	indinavir	HIV protease inhibitor
4919	-9.87	cp	BRD-K91145395	prostratin	PKC activator
4920	-9.88	cp	BRD-K47693913	evoxine	Furoquinoline alkaloid
4922	-9.92	cp	BRD-A44448661	pentobarbital	Barbiturate antiepileptic
4923	-9.94	cp	BRD-K49481516	galantamine	Acetylcholinesterase inhibitor
4926	-9.99	cp	BRD-K63913457	eicosatrienoic-acid	Vasodilator
4931	-10.04	cp	BRD-K59753853	MDL-29951	Glutamate receptor antagonist
4932	-10.04	cp	BRD-K96084870	DMBI	PDGFR receptor inhibitor
4936	-10.08	cp	BRD-K45296539	ZD-7114	Adrenergic receptor agonist
4941	-10.11	cp	BRD-A51382177	fosinopril	ACE inhibitor
4943	-10.12	cp	BRD-U01690642	acetyl-geranyl-cysteine	Isoprenylated protein methylation inhibitor
4950	-10.16	cp	BRD-A37347161	BRL-52537	Opioid receptor agonist
4955	-10.19	cp	BRD-A96485169	EBPC	Aldose reductase inhibitor
4959	-10.23	cp	BRD-K52850071	JAK3-Inhibitor-II	JAK inhibitor
4960	-10.23	cp	BRD-A43940795	tetrahydropalmatine	Serotonin release inhibitor
4965	-10.27	cp	BRD-A75402480	desoxycorticosterone	Mineralocorticoid receptor agonist
4966	-10.28	cp	BRD-U33728988	QL-X-138	MTOR inhibitor
4970	-10.33	cp	BRD-K79684402	RO-10-5824	Dopamine receptor agonist
4973	-10.35	cp	BRD-K01648091	LE-300	Dopamine receptor antagonist
4976	-10.4	cp	BRD-A83892713	rifampicin	RNA polymerase inhibitor
4991	-10.53	cp	BRD-A80793822	pemoline	Dopamine receptor agonist
4992	-10.54	cp	BRD-K90976994	dehydrocholic-acid	Bile acid
4993	-10.55	cp	BRD-K22828899	TUL-XXI039	Serine/threonine kinase inhibitor
4997	-10.61	cp	BRD-U97083655	teicoplanin	Bacterial cell wall synthesis inhibitor
4998	-10.61	cp	BRD-K89274813	DMP-543	Acetylcholine release stimulant
5008	-10.71	cp	BRD-A37837077	cyclazosin	Adrenergic receptor antagonist
5009	-10.72	cp	BRD-K51671335	sulpiride	Dopamine receptor antagonist
5013	-10.73	cp	BRD-A63043573	cabergoline	Dopamine receptor agonist
5023	-10.81	cp	BRD-K20655524	mefexamide	Psychoactive drug
5028	-10.84	cp	BRD-A59174698	ritodrine	Adrenergic receptor agonist
5032	-10.87	cp	BRD-K54210043	NS-1619	Calcium channel activator
5036	-10.89	cp	BRD-K69600043	thiethylperazine	Dopamine receptor antagonist
5038	-10.9	cp	BRD-K28453807	nitrocaramiphen	Cholinergic receptor antagonist
5046	-10.99	cp	BRD-K29555132	arachidonamide	Cannabinoid receptor agonist
5048	-10.99	cp	BRD-A66435872	HTMT	Histamine receptor agonist
5051	-11.03	cp	BRD-A63836183	PD-123319	Angiotensin receptor antagonist
5053	-11.03	cp	BRD-K05977355	fluconazole	Sterol demethylase inhibitor
5061	-11.09	cp	BRD-K12079898	PD-160170	Neuropeptide receptor antagonist
5062	-11.11	cp	BRD-A01320529	salmeterol	Adrenergic receptor agonist
5069	-11.17	cp	BRD-K64835161	BRD-K64835161	-666
5074	-11.2	cp	BRD-A16332958	modafinil	Adrenergic receptor agonist
5075	-11.21	cp	BRD-K89402695	L-655240	Thromboxane receptor antagonist
5082	-11.26	cp	BRD-K28578425	cilostamide	Phosphodiesterase inhibitor
5083	-11.26	cp	BRD-A26032986	zaldaride	Calmodulin antagonist
5091	-11.37	cp	BRD-K15601958	SEW-2871	Lysophospholipid receptor agonist
5094	-11.39	cp	BRD-K40990712	hexamethyleneamiloride	Sodium/hydrogen antiport inhibitor
5103	-11.48	cp	BRD-A51829654	BRL-15572	Serotonin receptor antagonist
5105	-11.54	cp	BRD-K75089421	procainamide	Sodium channel blocker
5111	-11.61	cp	BRD-A64933752	CV-1808	Adenosine receptor agonist
5115	-11.64	cp	BRD-K53318339	vinpocetine	Phosphodiesterase inhibitor
5118	-11.65	cp	BRD-K67298865	SB-431542	TGF beta receptor inhibitor
5123	-11.7	cp	BRD-K20920669	cromoglicic-acid	Immunosuppressant
5128	-11.73	cp	BRD-K92049597	triamterene	Sodium channel blocker
5129	-11.74	cp	BRD-K17306061	aprepitant	Tachykinin antagonist
5134	-11.77	cp	BRD-K83988098	alvespimycin	HSP inhibitor
5135	-11.79	cp	BRD-A35519318	benidipine	Calcium channel blocker
5136	-11.82	cp	BRD-A94793051	gestrinone	Progesterone receptor antagonist
5138	-11.84	cp	BRD-A63667919	methylergometrine	Dopamine receptor antagonist
5139	-11.85	cp	BRD-K47323024	methapyrilene	Histamine receptor antagonist
5140	-11.87	cp	BRD-K20338176	cefaclor	Bacterial cell wall synthesis inhibitor
5152	-12.02	cp	BRD-K31633810	DAU-5884	Acetylcholine receptor antagonist
5153	-12.02	cp	BRD-K23335153	AMN-082	Glutamate receptor modulator
5158	-12.07	cp	BRD-A09161221	nomilin	HSP inhibitor
5160	-12.09	cp	BRD-K94512704	spiramide	Dopamine receptor antagonist
5167	-12.15	cp	BRD-K04185004	oxybuprocaine	Local anesthetic
5169	-12.17	cp	BRD-A72441487	stiripentol	GABA uptake inhibitor
5180	-12.23	cp	BRD-K31283835	tofacitinib	JAK inhibitor
5182	-12.24	cp	BRD-K99964838	bosutinib	ABL inhibitor
5183	-12.28	cp	BRD-K89348303	ramipril	ACE inhibitor
5184	-12.29	cp	BRD-K00337317	NU-7441	DNA dependent protein kinase inhibitor
5185	-12.29	cp	BRD-K56334280	amonafide	Topoisomerase inhibitor
5186	-12.3	cp	BRD-A75935363	atracurium	Acetylcholine receptor antagonist
5195	-12.35	cp	BRD-K60184833	tyrphostin-46	Tyrosine kinase inhibitor
5197	-12.37	cp	BRD-K87932577	CDK1-5-inhibitor	CDK inhibitor
5209	-12.5	cp	BRD-K02637541	celecoxib	Cyclooxygenase inhibitor
5210	-12.51	cp	BRD-K95851186	CGP-13501	GABA receptor modulator
5211	-12.53	cp	BRD-A68888262	azelastine	Histamine receptor antagonist
5212	-12.53	cp	BRD-K65146499	nabumetone	Cyclooxygenase inhibitor
5226	-12.65	cp	BRD-K46211610	tolazoline	Adrenergic receptor antagonist
5227	-12.66	cp	BRD-K36009368	NNC-63-0532	Opioid receptor agonist
5238	-12.75	cp	BRD-K63343048	orlistat	Lipase inhibitor
5241	-12.77	cp	BRD-K00234327	RU-24969	Serotonin receptor agonist
5249	-12.82	cp	BRD-K45479396	BP-554	Serotonin receptor agonist
5253	-12.85	cp	BRD-A72988804	tiaprofenic-acid	Cyclooxygenase inhibitor
5254	-12.86	cp	BRD-K63151507	MNITMT	Lymphocyte inhibitor
5256	-12.86	cp	BRD-K93461745	buspirone	Serotonin receptor agonist
5257	-12.88	cp	BRD-K95202259	ML-3163	p38 MAPK inhibitor
5262	-12.94	cp	BRD-A28318179	aminomethyltransferase	Nitric oxide synthase inhibitor
5263	-12.96	cp	BRD-K05181084	NGB-2904	Dopamine receptor antagonist
5266	-12.99	cp	BRD-K76617868	fasudil	Rho associated kinase inhibitor
5268	-13	cp	BRD-K55044200	amoxicillin	Penicillin binding protein inhibitor
5269	-13.02	cp	BRD-K00673382	famotidine	Histamine receptor antagonist
5271	-13.05	cp	BRD-K82357231	desloratadine	Histamine receptor antagonist
5272	-13.05	cp	BRD-K06159959	CCMQ	Inhibitor of the binding of homoquinolinic acid to non-NMDA sensitive sites
5273	-13.05	cp	BRD-K34820100	tebuthiuron	Photosynthesis inhibitor
5276	-13.06	cp	BRD-K38251852	paxilline	Potassium channel blocker
5277	-13.07	cp	BRD-K97752965	nicorandil	Nitric oxide donor
5285	-13.17	cp	BRD-K94887716	TFMPP	Serotonin receptor agonist
5294	-13.27	cp	BRD-K32696739	noreleagnine	Monoamine oxidase inhibitor
5297	-13.28	cp	BRD-K09132007	D-4476	TGF beta receptor inhibitor
5300	-13.3	cp	BRD-K59650319	YM-298198	Glutamate receptor antagonist
5303	-13.32	cp	BRD-K18905250	ST-91	Adrenergic receptor agonist
5308	-13.39	cp	BRD-K20742498	RS-39604	Serotonin receptor antagonist
5311	-13.41	cp	BRD-A48720949	testosterone	androgen receptor agonist
5313	-13.47	cp	BRD-K27737647	H-89	PKA inhibitor
5317	-13.56	cp	BRD-A70268693	PG-9	Acetylcholine receptor agonist
5319	-13.59	cp	BRD-A11813248	AM-92016	Potassium channel blocker
5320	-13.59	cp	BRD-K13725475	rhodomyrtoxin	Cytotoxic agent
5322	-13.6	cp	BRD-K17561142	amiodarone	Potassium channel blocker
5328	-13.67	cp	BRD-A78295502	hydroquinine	Antiarrhythmic
5330	-13.7	cp	BRD-K15588452	R-96544	Serotonin receptor antagonist
5332	-13.73	cp	BRD-K47278471	diphenhydramine	Histamine receptor antagonist
5334	-13.79	cp	BRD-A65767837	hydrocortisone	Glucocorticoid receptor agonist
5339	-13.81	cp	BRD-K54704028	BAY-36-7620	Glutamate receptor antagonist
5340	-13.81	cp	BRD-K42679050	Y-27152	Potassium channel activator
5341	-13.81	cp	BRD-K25394294	oxaprozin	Cyclooxygenase inhibitor
5344	-13.83	cp	BRD-K15502390	nevirapine	Reverse transcriptase inhibitor
5347	-13.9	cp	BRD-K80639402	SB-258585	Serotonin receptor antagonist
5349	-13.94	cp	BRD-M47937986	cefatrizine	Bacterial cell wall synthesis inhibitor
5357	-14.09	cp	BRD-K45435259	SCH-23390	Dopamine receptor antagonist
5359	-14.1	cp	BRD-K34170797	fexaramine	FXR agonist
5367	-14.18	cp	BRD-K05804044	AZ-628	RAF inhibitor
5370	-14.22	cp	BRD-A40639672	ketorolac	Cyclooxygenase inhibitor
5382	-14.38	cp	BRD-A53952395	prilocaine	Local anesthetic
5383	-14.4	cp	BRD-K11742128	triprolidine	Histamine receptor antagonist
5386	-14.44	cp	BRD-K19540840	saracatinib	SRC inhibitor
5390	-14.53	cp	BRD-A84134924	pancuronium	Acetylcholine receptor antagonist
5391	-14.53	cp	BRD-K30296925	flavokavain-b	Antineoplastic
5392	-14.53	cp	BRD-K39987650	bisacodyl	Laxative
5393	-14.54	cp	BRD-K94441233	mevastatin	HMGCR inhibitor
5397	-14.59	cp	BRD-A33711280	metixene	Acetylcholine receptor antagonist
5398	-14.6	cp	BRD-K47207162	zimelidine	Serotonin reuptake inhibitor
5410	-14.82	cp	BRD-K11107424	tiotidine	Histamine receptor antagonist
5411	-14.84	cp	BRD-K86595100	chlordiazepoxide	Benzodiazepine receptor agonist
5416	-14.88	cp	BRD-K96263742	GW-7647	PPAR receptor agonist
5418	-15.04	cp	BRD-K31611373	fluprostenol	Prostanoid receptor agonist
5422	-15.12	cp	BRD-K55591206	epigallocatechin	Nitric oxide synthase inhibitor
5424	-15.12	cp	BRD-K09186807	KIN001-244	Phosphoinositide dependent kinase inhibitor
5430	-15.19	cp	BRD-K48115423	2-(4-methoxybenzylthio)-6-methylpyrimidin-4-ol	Matrix metalloprotease inhibitor
5432	-15.2	cp	BRD-A23637604	oxymetholone	Androgen receptor agonist
5434	-15.22	cp	BRD-K64044582	linoleamide	ACAT inhibitor
5437	-15.26	cp	BRD-K63430059	methoxsalen	DNA synthesis inhibitor
5440	-15.34	cp	BRD-K65417056	meprylcaine	Local anesthetic
5441	-15.36	cp	BRD-A34817987	itraconazole	Cytochrome P450 inhibitor
5449	-15.46	cp	BRD-K12513978	fenbufen	Cyclooxygenase inhibitor
5450	-15.49	cp	BRD-K07220430	cinnarizine	Calcium channel blocker
5452	-15.52	cp	BRD-K29653726	topiramate	Carbonic anhydrase inhibitor
5453	-15.52	cp	BRD-A00100033	nifurtimox	DNA inhibitor
5455	-15.52	cp	BRD-K22662435	ganciclovir	DNA polymerase inhibitor
5462	-15.59	cp	BRD-K44442813	pidotimod	Interferon receptor agonist
5465	-15.64	cp	BRD-A87479750	tenidap	Cyclooxygenase inhibitor
5471	-15.74	cp	BRD-A33833419	TER-14687	Inhibitor of translocation of PKCq in T cells
5475	-15.79	cp	BRD-K73397362	purmorphamine	Smoothened receptor agonist
5476	-15.81	cp	BRD-A77722753	hydralazine	Vasodilator
5477	-15.81	cp	BRD-K03670461	tyrphostin-AG-82	EGFR inhibitor
5479	-15.83	cp	BRD-K96402602	farnesylthiotriazole	PPMTase inhibitor
5481	-15.84	cp	BRD-K50417881	eticlopride	Dopamine receptor antagonist
5486	-15.92	cp	BRD-K14993104	bemegride	Chemoreceptor agonist
5487	-15.93	cp	BRD-K53263234	CITCO	CAR agonist
5488	-15.96	cp	BRD-K55344148	BU-224	Imidazoline receptor ligand
5490	-15.99	cp	BRD-K04196797	oxcarbazepine	Sodium channel blocker
5496	-16.07	cp	BRD-A63546914	RO-04-5595	Glutamate receptor antagonist
5499	-16.16	cp	BRD-A84389633	tropanyl-3,5-dimethylbenzoate	Serotonin receptor antagonist
5503	-16.21	cp	BRD-A96799240	4-hydroxyretinoic-acid	Retinoid receptor binder
5504	-16.23	cp	BRD-A73581086	ergometrine	Adrenergic receptor agonist
5508	-16.26	cp	BRD-A68281735	REV-5901	Leukotriene receptor antagonist
5510	-16.3	cp	BRD-A65013509	oxybutynin	Acetylcholine receptor antagonist
5511	-16.33	cp	BRD-K43149758	myricetin	Androgen receptor agonist
5513	-16.33	cp	BRD-A29644307	nomifensine	Dopamine uptake inhibitor
5519	-16.52	cp	BRD-A73741725	exemestane	Aromatase inhibitor
5523	-16.54	cp	BRD-K71534238	GW-9508	Free fatty acid receptor agonist
5530	-16.6	cp	BRD-K63675182	triflupromazine	Dopamine receptor antagonist
5531	-16.61	cp	BRD-K18855837	varenicline	Acetylcholine receptor agonist
5539	-16.72	cp	BRD-K57930253	nitrazepam	Benzodiazepine receptor agonist
5541	-16.76	cp	BRD-K74514084	pazopanib	KIT inhibitor
5545	-16.77	cp	BRD-A09056319	alfuzosin	Adrenergic receptor antagonist
5548	-16.8	cp	BRD-K16233984	eriochrome-black-t	Azo dye
5551	-16.9	cp	BRD-K82941592	rosuvastatin	HMGCR inhibitor
5565	-17.17	cp	BRD-K93201660	ML-7	Myosin light chain kinase inhibitor
5566	-17.17	cp	BRD-A07824748	flavanone	11-beta-HSD1 inhibitor
5571	-17.19	cp	BRD-K02123250	JNJ-38877605	Tyrosine kinase inhibitor
5573	-17.2	cp	BRD-K52735702	cefdinir	Bacterial cell wall synthesis inhibitor
5574	-17.21	cp	BRD-K98157055	SIB-1757	Glutamate receptor antagonist
5575	-17.21	cp	BRD-K76274772	MAPP-D-erythro	Ceramidase inhibitor
5581	-17.33	cp	BRD-K40656405	L-165041	PPAR receptor agonist
5584	-17.38	cp	BRD-A75479906	rimantadine	Antiviral
5588	-17.47	cp	BRD-K82561139	ricinine	Casein kinase inhibitor
5589	-17.47	cp	BRD-K46424862	hymecromone	Monoamine oxidase inhibitor
5596	-17.54	cp	BRD-K55468218	spiperone	Dopamine receptor antagonist
5601	-17.58	cp	BRD-K49668410	clarithromycin	Bacterial 50S ribosomal subunit inhibitor
5603	-17.59	cp	BRD-K54759182	dosulepin	Norepinephrine reuptake inhibitor
5604	-17.6	cp	BRD-K86727142	embelin	HCV inhibitor
5610	-17.65	cp	BRD-K51223576	AG-99	Tyrosine kinase inhibitor
5618	-17.76	cp	BRD-K08132273	tyrphostin	EGFR inhibitor
5625	-17.82	cp	BRD-A83237092	fulvestrant	Estrogen receptor antagonist
5627	-17.83	cp	BRD-K56745457	azauridine	Antiviral
5634	-18.01	cp	BRD-A39415247	norethisterone	Progesterone receptor agonist
5641	-18.07	cp	BRD-K64881305	ispinesib	Kinesin-like spindle protein inhibitor
5645	-18.14	cp	BRD-A25143711	hydrocortisone	Glucocorticoid receptor agonist
5652	-18.21	cp	BRD-K85603128	resorcinol	Phosphodiesterase inhibitor
5657	-18.26	cp	BRD-K50311478	tosyl-phenylalanyl-chloromethyl-ketone	Chymotrypsin inhibitor
5660	-18.32	cp	BRD-K99498722	NPI-2358	Tubulin inhibitor
5663	-18.34	cp	BRD-K27305650	LY-294002	MTOR inhibitor
5667	-18.37	cp	BRD-A97674275	ranolazine	Sodium channel blocker
5671	-18.39	cp	BRD-K54987996	CAY-10578	Casein kinase inhibitor
5673	-18.41	cp	BRD-A50675702	fipronil	GABA gated chloride channel blocker
5678	-18.45	cp	BRD-K85871428	SC-68376	p38 MAPK inhibitor
5679	-18.46	cp	BRD-U66370498	androstanol	CAR antagonist
5683	-18.5	cp	BRD-K53790871	triamcinolone	Glucocorticoid receptor agonist
5694	-18.65	cp	BRD-K40919711	BAPTA-AM	Potassium channel blocker
5698	-18.75	cp	BRD-A96897502	U-74389F	Lipid peroxidase inhibitor
5700	-18.76	cp	BRD-K30240666	clemastine	Histamine receptor antagonist
5702	-18.78	cp	BRD-A02710418	meptazinol	Opioid receptor agonist
5707	-18.83	cp	BRD-K42221274	NNC-711	GAT inhibitor
5709	-18.84	cp	BRD-K18618618	cimetidine	Histamine receptor antagonist
5711	-18.87	cp	BRD-K18619710	digoxigenin	Steroid
5720	-19.01	cp	BRD-K49890030	gavestinel	Glutamate receptor antagonist
5723	-19.04	cp	BRD-K93460210	lamotrigine	Serotonin receptor antagonist
5724	-19.06	cp	BRD-K51677086	erythromycin	NFkB pathway inhibitor
5727	-19.12	cp	BRD-K32398298	alprazolam	Benzodiazepine receptor agonist
5741	-19.34	cp	BRD-A11990600	lorazepam	Benzodiazepine receptor agonist
5750	-19.44	cp	BRD-K87696786	LY-456236	Glutamate receptor antagonist
5755	-19.5	cp	BRD-A13650332	flucloxacillin	Bacterial cell wall synthesis inhibitor
5757	-19.51	cp	BRD-U08759356	EI-346-erlotinib-analog	EGFR inhibitor
5759	-19.53	cp	BRD-A30590053	MR-16728	Acetylcholine release enhancer
5760	-19.55	cp	BRD-A14798026	mestranol	Estrogen receptor agonist
5765	-19.66	cp	BRD-K54316499	tolterodine	Acetylcholine receptor antagonist
5767	-19.69	cp	BRD-K61401890	deguelin	NADH-ubiquinone oxidoreductase (Complex I) inhibitor
5769	-19.69	cp	BRD-K82135108	elesclomol	Oxidative stress inducer
5771	-19.73	cp	BRD-K57546357	prunetin	Breast cancer resistance protein inhibitor
5782	-19.93	cp	BRD-K55430733	WAY-629	Serotonin receptor agonist
5784	-19.94	cp	BRD-K11801786	trimidox	Ribonucleotide reductase inhibitor
5788	-20.03	cp	BRD-K68756823	FR-180204	-666
5808	-20.47	cp	BRD-A67605442	tetrahydrobiopterin	Nitric oxide stimulant
5811	-20.51	cp	BRD-K22947005	dexbrompheniramine	Histamine receptor antagonist
5814	-20.55	cp	BRD-K42142750	retrorsine	Antimitotic
5821	-20.62	cp	BRD-K52620403	STO-609	Calmodulin antagonist
5822	-20.66	cp	BRD-K09436313	prostaglandin	Prostanoid receptor antagonist
5829	-20.75	cp	BRD-K72903603	zidovudine	Reverse transcriptase inhibitor
5834	-20.83	cp	BRD-K05396879	15-delta-prostaglandin-j2	PPAR receptor agonist
5836	-20.88	cp	BRD-K32795028	1-benzylimidazole	Thromboxane synthase inhibitor
5838	-20.89	cp	BRD-K51967704	BIIB021	HSP inhibitor
5852	-21.27	cp	BRD-A43671941	oxprenolol	Adrenergic receptor antagonist
5856	-21.29	cp	BRD-K88679075	methandriol	Androgenic steroid
5857	-21.3	cp	BRD-K62959606	sphingosine	Ceramidase inhibitor
5859	-21.37	cp	BRD-K70487031	flupentixol	Dopamine receptor antagonist
5860	-21.38	cp	BRD-K87990216	piretanide	Glucocorticoid receptor agonist
5861	-21.38	cp	BRD-K19352500	prochlorperazine	Dopamine receptor antagonist
5862	-21.39	cp	BRD-A93206962	L-755507	Adrenergic receptor agonist
5863	-21.42	cp	BRD-K79092138	nitrofural	Bacterial DNA inhibitor
5867	-21.44	cp	BRD-K73196317	urapidil	Adrenergic receptor antagonist
5870	-21.5	cp	BRD-K72726508	arcyriaflavin-a	CDK inhibitor
5877	-21.59	cp	BRD-K32755366	reserpic-acid	Norepinephrine transporter inhibitor
5881	-21.67	cp	BRD-K39520573	GW-5074	Leucine rich repeat kinase inhibitor
5883	-21.71	cp	BRD-K68402494	ML-9	Myosin light chain kinase inhibitor
5884	-21.73	cp	BRD-K10852020	tolcapone	Catechol O methyltransferase inhibitor
5890	-21.86	cp	BRD-K60762818	desipramine	Tricyclic antidepressant
5898	-22.02	cp	BRD-A13188892	doxazosin	Adrenergic receptor antagonist
5899	-22.03	cp	BRD-K18523449	mestanolone	Androgenic steroid
5903	-22.07	cp	BRD-K64245000	GW-4064	FXR agonist
5911	-22.19	cp	BRD-K26818574	BIX-01294	Histone lysine methyltransferase inhibitor
5915	-22.21	cp	BRD-A16311756	profenamine	Butyrylcholinesterase inhibitor
5920	-22.26	cp	BRD-A52588987	SKF-83566	Dopamine receptor antagonist
5929	-22.4	cp	BRD-A70649075	sulconazole	Sterol demethylase inhibitor
5937	-22.56	cp	BRD-K49448285	bisindolylmaleimide	CDK inhibitor
5938	-22.57	cp	BRD-K66412701	pazufloxacin	Topoisomerase inhibitor
5939	-22.63	cp	BRD-K35941380	methysergide	Serotonin receptor antagonist
5941	-22.65	cp	BRD-K35483542	alitretinoin	Retinoid receptor agonist
5942	-22.68	cp	BRD-K39111395	BCL2-inhibitor	BCL inhibitor
5946	-22.75	cp	BRD-K64755930	etazolate	Phosphodiesterase inhibitor
5948	-22.78	cp	BRD-A09828896	SKF-81297	Dopamine receptor agonist
5953	-22.84	cp	BRD-K13087974	4,5-dianilinophthalimide	EGFR inhibitor
5954	-22.84	cp	BRD-K80451230	zamifenacin	Acetylcholine receptor antagonist
5968	-23.17	cp	BRD-A35912562	pregnenolone	Glutamate receptor modulator
5972	-23.19	cp	BRD-K99616396	motesanib	KIT inhibitor
5974	-23.22	cp	BRD-K48869804	icilin	TRPV agonist
5978	-23.29	cp	BRD-K93441486	diphemanil	Acetylcholine receptor antagonist
5989	-23.46	cp	BRD-A00758722	noretynodrel	Progestogen hormone
5990	-23.46	cp	BRD-K46937689	phenazone	Cyclooxygenase inhibitor
5997	-23.6	cp	BRD-K56047318	RHC-80267	Triacylglycerol lipase inhibitor
5998	-23.62	cp	BRD-K53665955	MK-5108	Aurora kinase inhibitor
6001	-23.7	cp	BRD-K24859147	KIN001-242	Protein kinase inhibitor
6003	-23.74	cp	BRD-K68488863	ENMD-2076	FLT3 inhibitor
6005	-23.85	cp	BRD-K35240538	methylprednisolone	Glucocorticoid receptor agonist
6006	-23.88	cp	BRD-A84327315	calcitriol	Vitamin D receptor agonist
6008	-23.93	cp	BRD-K81855038	roxatidine	Histamine receptor antagonist
6018	-24.06	cp	BRD-K73978287	hydrocortisone	Glucocorticoid receptor agonist
6019	-24.11	cp	BRD-A70449690	forskolin	Adenylyl cyclase activator
6021	-24.2	cp	BRD-K92413528	thiazolidinecarboxylic-acid	Reducing agent
6031	-24.34	cp	BRD-A91866971	SQ-29548	Thromboxane receptor antagonist
6044	-24.56	cp	BRD-K85402309	dovitinib	EGFR inhibitor
6048	-24.62	cp	BRD-K67352070	TC-2559	Acetylcholine receptor agonist
6049	-24.62	cp	BRD-K28806945	L-750667	Dopamine receptor antagonist
6052	-24.64	cp	BRD-A22844106	tenoxicam	Cyclooxygenase inhibitor
6056	-24.66	cp	BRD-K48367671	febuxostat	Xanthine oxidase inhibitor
6059	-24.7	cp	BRD-K86509404	iso-olomoucine	CDK inhibitor
6062	-24.76	cp	BRD-A31204924	mitotane	Antineoplastic
6070	-24.97	cp	BRD-K92015269	GBR-12783	Dopamine uptake inhibitor
6076	-25.05	cp	BRD-K40992116	parachlorophenol	Anti-infective
6077	-25.08	cp	BRD-K34776109	glimepiride	Insulin secretagogue
6078	-25.08	cp	BRD-K63550407	erythromycin	NFkB pathway inhibitor
6083	-25.16	cp	BRD-K62792802	LY-83583	Guanylyl cyclase inhibitor
6087	-25.22	cp	BRD-K88304388	dextrorphan	Glutamate receptor antagonist
6090	-25.27	cp	BRD-K39823328	VU-0366037-2	Glutamate receptor modulator
6092	-25.3	cp	BRD-K62012036	acitretin	Retinoid receptor agonist
6099	-25.38	cp	BRD-K63504947	semaxanib	VEGFR inhibitor
6100	-25.4	cp	BRD-A43082555	loxoprofen	Cyclooxygenase inhibitor
6102	-25.43	cp	BRD-K33864865	LY-225910	CCK receptor antagonist
6109	-25.62	cp	BRD-A47633927	NPC-15199	ICAM1 antagonist
6112	-25.69	cp	BRD-K33308633	INCA-6	Calcineurin inhibitor
6117	-25.79	cp	BRD-K96778649	tyrphostin-47	EGFR inhibitor
6120	-25.86	cp	BRD-A11605036	thiocolchicoside	GABA receptor antagonist
6121	-25.91	cp	BRD-A97730597	hexylcaine	Sodium channel blocker
6132	-26.01	cp	BRD-K12994359	valdecoxib	Cyclooxygenase inhibitor
6135	-26.03	cp	BRD-K38436528	imipramine	Norepinephrine reuptake inhibitor
6138	-26.08	cp	BRD-A37817666	picrotoxin	GABA receptor antagonist
6140	-26.11	cp	BRD-A32164164	methyllycaconitine	Acetylcholine receptor antagonist
6142	-26.21	cp	BRD-A03816571	CP-55940	Cannabinoid receptor agonist
6166	-26.79	cp	BRD-K35629949	SR-27897	CCK receptor antagonist
6172	-26.91	cp	BRD-K17110974	aristolochic-acid	Phospholipase inhibitor
6175	-26.93	cp	BRD-A54596827	solifenacin	Acetylcholine receptor antagonist
6180	-26.97	cp	BRD-K64614248	salicin	Anti-inflammatory
6185	-27.08	cp	BRD-K82688027	RG-13022	PDGFR receptor inhibitor
6196	-27.22	cp	BRD-A51182606	chloramphenicol	Protein synthesis inhibitor
6197	-27.34	cp	BRD-A23072235	pheniramine	Histamine receptor antagonist
6198	-27.37	cp	BRD-K27499107	carbacyclin	IP receptor activator
6200	-27.37	cp	BRD-K86434416	selegiline	Monoamine oxidase inhibitor
6201	-27.41	cp	BRD-K96037667	norethindrone	Progesterone receptor agonist
6203	-27.45	cp	BRD-K14681867	somatostatin	Somatostatin receptor agonist
6204	-27.45	cp	BRD-K64052750	gefitinib	EGFR inhibitor
6210	-27.55	cp	BRD-A68930007	ouabain	ATPase inhibitor
6211	-27.59	cp	BRD-K06750613	GSK-1059615	PI3K inhibitor
6213	-27.61	cp	BRD-K18779551	bifemelane	Acetylcholine release stimulant
6216	-27.67	cp	BRD-K28307902	flutamide	Androgen receptor antagonist
6221	-27.74	cp	BRD-A42628519	iopanoic-acid	Radiopaque medium
6225	-27.81	cp	BRD-K29173907	isoflupredone	Glucocorticoid receptor agonist
6227	-27.88	cp	BRD-A19500257	geldanamycin	HSP inhibitor
6236	-28.13	cp	BRD-K70401845	erlotinib	EGFR inhibitor
6250	-28.46	cp	BRD-A54845972	dihydroergotamine	Serotonin receptor agonist
6258	-28.6	cp	BRD-A16754160	ampicillin	Bacterial cell wall synthesis inhibitor
6259	-28.62	cp	BRD-K70327191	benzoxiquine	Anti-infective
6260	-28.65	cp	BRD-K21565985	xylazine	Adrenergic receptor agonist
6261	-28.66	cp	BRD-A86044036	flurbiprofen	Cyclooxygenase inhibitor
6267	-28.81	cp	BRD-K80325895	eicosadienoic-acid	-666
6268	-28.86	cp	BRD-K09631521	thiotepa	Cytochrome P450 inhibitor
6275	-29.1	cp	BRD-A44780397	mifepristone	Glucocorticoid receptor antagonist
6276	-29.13	cp	BRD-A29260609	acebutolol	Adrenergic receptor antagonist
6277	-29.2	cp	BRD-K88551539	CAY-10585	HIF modulator
6280	-29.23	cp	BRD-A94709349	metaxalone	Muscle relaxant
6285	-29.32	cp	BRD-K37848908	ceforanide	Penicillin binding protein inhibitor
6291	-29.42	cp	BRD-K90789829	nefazodone	Adrenergic inhibitor
6293	-29.42	cp	BRD-A63998256	helveticoside	ATPase inhibitor
6294	-29.47	cp	BRD-K97061094	azacyclonol	Histamine receptor antagonist
6295	-29.52	cp	BRD-K23566484	nilutamide	Androgen receptor antagonist
6297	-29.55	cp	BRD-A18917088	estradiol	Contraceptive agent
6299	-29.61	cp	BRD-K14767410	SC-560	Cyclooxygenase inhibitor
6300	-29.67	cp	BRD-K13544237	r(-)-propylnorapomorphine	Dopamine receptor agonist
6304	-29.76	cp	BRD-A37052580	physostigmine	Acetylcholinesterase inhibitor
6306	-29.78	cp	BRD-K21548250	moracizine	Sodium channel blocker
6308	-29.84	cp	BRD-K37312348	kenpaullone	CDK inhibitor
6309	-29.86	cp	BRD-K82216340	medroxyprogesterone	progesterone receptor agonist
6310	-29.87	cp	BRD-K08273968	griseofulvin	Tubulin inhibitor
6316	-30	cp	BRD-K69837166	trap-101	Nociceptin/orphanin FQ (NOP) receptor antagonist
6324	-30.25	cp	BRD-K85925969	zalcitabine	Nucleoside reverse transcriptase inhibitor
6325	-30.3	cp	BRD-A94413429	NTNCB	Neuropeptide receptor antagonist
6326	-30.3	cp	BRD-A15415227	GW-1929	PPAR receptor agonist
6339	-30.57	cp	BRD-A24381660	zeranol	Estrogen receptor agonist
6340	-30.71	cp	BRD-K95676198	JAK3-inhibitor-V	JAK inhibitor
6350	-30.81	cp	BRD-K88568253	iproniazid	Monoamine oxidase inhibitor
6352	-30.93	cp	BRD-K13926615	vardenafil	Phosphodiesterase inhibitor
6354	-30.96	cp	BRD-K92138166	mammea-a	other antibiotic
6358	-31.03	cp	BRD-A35033682	eriodictyol	Cytochrome P450 inhibitor
6359	-31.05	cp	BRD-A61392169	eliprodil	Glutamate receptor antagonist
6360	-31.07	cp	BRD-K62858456	lomerizine	Calcium channel blocker
6366	-31.15	cp	BRD-A47144777	dihydro-7-desacetyldeoxygedunin	HSP inhibitor
6371	-31.28	cp	BRD-K53913732	SB-408124	Orexin receptor antagonist
6378	-31.38	cp	BRD-K13261168	LY-16350	Dopamine receptor agonist
6387	-31.58	cp	BRD-K10995081	perphenazine	Dopamine receptor antagonist
6388	-31.65	cp	BRD-K32906660	bis-tyrphostin	EGFR inhibitor
6389	-31.65	cp	BRD-K20482099	rutin	Antioxidant
6390	-31.68	cp	BRD-A60294240	tribenoside	Anti-inflammatory
6391	-31.7	cp	BRD-A52282606	lacidipine	Calcium channel blocker
6397	-31.8	cp	BRD-A85234536	N6-cyclopentyladenosine	Adenosine receptor agonist
6399	-31.86	cp	BRD-A12560204	nitrendipine	Calcium channel blocker
6400	-31.86	cp	BRD-K42452249	EO-1428	p38 MAPK inhibitor
6406	-32.01	cp	BRD-K66782112	BRD-K66782112	Histamine receptor antagonist
6409	-32.09	cp	BRD-K40645748	mefloquine	Adenosine receptor antagonist
6414	-32.15	cp	BRD-K49372556	mofezolac	Cyclooxygenase inhibitor
6418	-32.24	cp	BRD-K30097969	pitavastatin	HMGCR inhibitor
6419	-32.25	cp	BRD-A15034104	bergenin	Interleukin inhibitor
6421	-32.27	cp	BRD-K94144010	cotinine	Nicotine metabolite
6424	-32.31	cp	BRD-K41868777	W-5	Calmodulin antagonist
6436	-32.58	cp	BRD-K25310650	ormetoprim	Bacterial antifolate
6437	-32.6	cp	BRD-K70358946	aripiprazole	Serotonin receptor agonist
6438	-32.62	cp	BRD-K73589401	corticosterone	mineralocorticoid receptor agonist
6442	-32.66	cp	BRD-K66707493	lawsone	Coloring agent
6443	-32.67	cp	BRD-K62929068	6-benzylaminopurine	Purinergic receptor activator
6446	-32.69	cp	BRD-K41859756	NVP-AUY922	HSP inhibitor
6451	-32.87	cp	BRD-A72596465	GW-6471	PPAR receptor antagonist
6462	-33.09	cp	BRD-K60476892	YC-1	Guanylyl cyclase activator
6463	-33.11	cp	BRD-A23683907	NAS-181	Serotonin receptor antagonist
6471	-33.19	cp	BRD-K05104363	PD-184352	MEK inhibitor
6473	-33.21	cp	BRD-A49370193	RO-60-0175	Serotonin receptor agonist
6481	-33.39	cp	BRD-K89708791	rifaximin	RNA synthesis inhibitor
6482	-33.39	cp	BRD-A41301928	bongkrek-acid	Mitochondrial ADP, ATP translocase inhibitor
6487	-33.54	cp	BRD-A41692738	TGX-221	PI3K inhibitor
6493	-33.67	cp	BRD-K18799075	BAY-59-3074	Cannabinoid receptor partial agonist
6494	-33.74	cp	BRD-K82109576	vincristine	Tubulin inhibitor
6495	-33.74	cp	BRD-K68392338	ZK-93426	Benzodiazepine receptor antagonist
6502	-34	cp	BRD-A00520476	otenzepad	Acetylcholine receptor antagonist
6507	-34.07	cp	BRD-K77987382	mebendazole	Tubulin inhibitor
6509	-34.11	cp	BRD-K10042277	desmethylclozapine	Acetylcholine receptor agonist
6527	-34.57	cp	BRD-K99922388	DPO-1	Potassium channel blocker
6542	-34.91	cp	BRD-K60460488	nelfinavir	HIV protease inhibitor
6553	-35.09	cp	BRD-K69688083	mestinon	Cholinesterase inhibitor
6555	-35.12	cp	BRD-K63923597	barasertib	Aurora kinase inhibitor
6558	-35.15	cp	BRD-A92630576	trimebutine	Opioid receptor agonist
6562	-35.21	cp	BRD-K06926592	tretinoin	Retinoid receptor agonist
6563	-35.22	cp	BRD-A81402010	KU-C103443N	CDC inhibitor
6573	-35.51	cp	BRD-U86922168	QL-XII-47	BTK inhibitor
6579	-35.82	cp	BRD-K82164249	andarine	Androgen receptor modulator
6583	-35.88	cp	BRD-K32318651	acyclovir	DNA polymerase inhibitor
6589	-36.14	cp	BRD-K49328571	dasatinib	BCR-ABL kinase inhibitor
6592	-36.25	cp	BRD-A02180903	betamethasone	Glucocorticoid receptor agonist
6593	-36.26	cp	BRD-K02113016	olaparib	PARP inhibitor
6594	-36.31	cp	BRD-K56429665	calcipotriol	Vitamin D receptor agonist
6596	-36.44	cp	BRD-A13807286	HA-14-1	BCL inhibitor
6597	-36.46	cp	BRD-K21936341	oxotremorine	Acetylcholine receptor agonist
6603	-36.62	cp	BRD-K68143200	SA-792541	CDC inhibitor
6609	-36.77	cp	BRD-A07000685	hydrocortisone	Glucocorticoid receptor agonist
6610	-36.79	cp	BRD-K11696279	BU-239	Imidazoline receptor agonist
6613	-36.84	cp	BRD-A39522003	OMDM-2	FAAH inhibitor
6621	-37.09	cp	BRD-K41445866	alfaxalone	Chloride channel agonist
6626	-37.17	cp	BRD-K96471533	nitazoxanide	Pyruvate ferredoxin oxidoreductase inhibitor
6628	-37.3	cp	BRD-A77299732	salubrinal	Eukaryotic translation initiation factor inhibitor
6637	-37.48	cp	BRD-K36627727	tamibarotene	Retinoid receptor agonist
6639	-37.51	cp	BRD-K87573634	propylpyrazole	Estrogen receptor agonist
6640	-37.56	cp	BRD-K48029790	OBAA	Phospholipase inhibitor
6655	-38.02	cp	BRD-K48722258	dilazep	Adenosine reuptake inhibitor
6656	-38.03	cp	BRD-A93477898	PETCM	Caspase activator
6659	-38.07	cp	BRD-K55301415	abiraterone	17,20 lyase inhibitor
6663	-38.11	cp	BRD-K43468059	byssochlamic-acid	Mycotoxin
6665	-38.13	cp	BRD-K93080877	Ala-Ala-Phe-CMK	Tripeptidyl peptidase inhibitor
6673	-38.32	cp	BRD-A34208323	VU-0404997-2	Glutamate receptor modulator
6679	-38.48	cp	BRD-K37991163	paroxetine	Selective serotonin reuptake inhibitor (SSRI)
6686	-38.68	cp	BRD-K18787491	U-0126	MEK inhibitor
6687	-38.7	cp	BRD-A71765365	mepireserpate	Catecholamine depleting sympatholytic
6690	-38.74	cp	BRD-A88774919	doxycycline	Bacterial 30S ribosomal subunit inhibitor
6692	-38.79	cp	BRD-A39255369	DCPIB	Chloride channel blocker
6694	-38.83	cp	BRD-A62434282	goserelin	Gonadotropin releasing factor hormone receptor agonist
6697	-38.96	cp	BRD-K06712146	YM-90709	IL5 inhibitor
6698	-38.98	cp	BRD-K68507560	dicycloverine	Acetylcholine receptor antagonist
6699	-39.04	cp	BRD-K18518344	digitoxigenin	ATPase inhibitor
6707	-39.2	cp	BRD-A77118605	BML-ST330	Phospholipase inhibitor
6713	-39.46	cp	BRD-K33551950	radicicol	HSP inhibitor
6716	-39.54	cp	BRD-A66927094	nemonapride	Dopamine receptor antagonist
6720	-39.58	cp	BRD-K47869605	podophyllotoxin	Microtubule inhibitor
6722	-39.63	cp	BRD-K08619838	tremorine	Acetylcholine receptor agonist
6726	-39.78	cp	BRD-K64341947	CFM-1571	Guanylate cyclase activator
6730	-39.84	cp	BRD-K46435977	valaciclovir	DNA polymerase inhibitor
6731	-39.88	cp	BRD-K86301799	dipyridamole	Phosphodiesterase inhibitor
6737	-40.05	cp	BRD-K38305202	domperidone	Dopamine receptor antagonist
6744	-40.16	cp	BRD-K00615600	AG-14361	PARP inhibitor
6747	-40.19	cp	BRD-K52930707	rescinnamine	ACE inhibitor
6752	-40.32	cp	BRD-K43330982	JTE-013	Lysophospholipid receptor antagonist
6753	-40.36	cp	BRD-A89337244	PD-102807	Acetylcholine receptor antagonist
6761	-40.57	cp	BRD-K23383398	T-0901317	LXR agonist
6764	-40.65	cp	BRD-K05737787	isoeugenol	Nitric oxide production inhibitor
6766	-40.79	cp	BRD-K96740444	itopride	Dopamine receptor antagonist
6768	-40.85	cp	BRD-A83326220	brazilin	Nitric oxide production inhibitor
6771	-41.1	cp	BRD-K14441456	tyrphostin-AG-556	EGFR inhibitor
6775	-41.21	cp	BRD-K43068349	AMG-9810	TRPV antagonist
6777	-41.34	cp	BRD-A52660433	tetrindole	Monoamine oxidase inhibitor
6782	-41.51	cp	BRD-K35430135	SR-59230A	Adrenergic receptor antagonist
6790	-41.77	cp	BRD-K95785537	PP-2	SRC inhibitor
6792	-41.79	cp	BRD-K56957086	dacinostat	HDAC inhibitor
6800	-42.21	cp	BRD-K37080523	isoreserpine	Vesicular monoamine transporter inhibitor
6802	-42.3	cp	BRD-K40175214	torin-1	MTOR inhibitor
6813	-42.62	cp	BRD-K07117950	imperatorin	CDK inhibitor
6821	-42.88	cp	BRD-K34437622	BRD-K34437622	Thymidylate synthase inhibitor
6825	-43.01	cp	BRD-K42500029	CGP-57380	MAP kinase inhibitor
6833	-43.25	cp	BRD-A79237180	ascorbic-acid	Antioxidant
6847	-43.65	cp	BRD-K70490179	rimcazole	Sigma receptor antagonist
6850	-43.69	cp	BRD-K31792052	pifithrin	Interleukin receptor antagonist
6865	-44.06	cp	BRD-A47829399	artesunate	DNA synthesis inhibitor
6873	-44.31	cp	BRD-K82795137	loratadine	Histamine receptor antagonist
6875	-44.4	cp	BRD-K06198550	isorotenone	Mitochondrial complex I inhibitor
6876	-44.44	cp	BRD-K97309399	thiothixene	Dopamine receptor antagonist
6881	-44.53	cp	BRD-K59419204	AM-281	Cannabinoid receptor antagonist
6884	-44.54	cp	BRD-K10870738	CDC	Lipoxygenase inhibitor
6894	-44.89	cp	BRD-A18579359	wiskostatin	Neural Wiskott-Aldrich syndrome protein inhibitor
6910	-45.2	cp	BRD-K67860401	AR-A014418	Glycogen synthase kinase inhibitor
6913	-45.31	cp	BRD-A98431941	ephedrine	Adrenergic receptor agonist
6917	-45.39	cp	BRD-K50398167	meclofenamic-acid	Cyclooxygenase inhibitor
6921	-45.49	cp	BRD-K43796186	benzyl-quinazolin-4-yl-amine	EGFR inhibitor
6923	-45.64	cp	BRD-K16977723	PP-3	EGFR inhibitor
6925	-45.72	cp	BRD-K40624912	ZM-39923	JAK inhibitor
6928	-45.9	cp	BRD-K73982490	BI-78D3	JNK inhibitor
6931	-45.98	cp	BRD-K68202742	trichostatin-a	HDAC inhibitor
6937	-46.13	cp	BRD-A02713983	dihydrodeoxygedunin	Growth factor receptor activator
6938	-46.16	cp	BRD-K24132293	piperlongumine	Glutathione transferase inhibitor
6940	-46.26	cp	BRD-K52397688	amperozide	Dopamine receptor antagonist
6947	-46.35	cp	BRD-K07212038	selinidin	Mast cell stabilizer
6949	-46.36	cp	BRD-K12357156	AG-490	EGFR inhibitor
6964	-46.96	cp	BRD-K42095107	daidzein	Estrogen receptor agonist
6965	-47.01	cp	BRD-A69960130	bromocriptine	Dopamine receptor agonist
6966	-47.06	cp	BRD-K37206356	rhamnetin	HDAC inhibitor
6969	-47.1	cp	BRD-A99411506	esculin	Antioxidant
6970	-47.11	cp	BRD-K25504083	cytochalasin-d	Actin polymerization inhibitor
6980	-47.44	cp	BRD-A75368507	demeclocycline	Bacterial 30S ribosomal subunit inhibitor
6981	-47.46	cp	BRD-K83322645	L-693403	Sigma receptor agonist
6989	-47.61	cp	BRD-K55454768	TAS-301	Calcium-calmodulin dependent protein kinase inhibitor
6996	-47.8	cp	BRD-A43150328	penicillic-acid	other antibiotic
6997	-47.81	cp	BRD-K87510569	RS-504393	CC chemokine receptor antagonist
6998	-47.89	cp	BRD-K73824630	skatole	Thrombin inhibitor
6999	-47.97	cp	BRD-A17819071	gedunin	HSP inhibitor
7003	-48.09	cp	BRD-K02130563	panobinostat	HDAC inhibitor
[truncated: 431 more rows]
